# Supplementary material for: Fear and death anxiety in the shadow of COVID-19 among the Lebanese population: A cross-sectional study
Source: PLoS One. 2022 Jul 27;17(7):e0270567. doi: 10.1371/journal.pone.0270567 (PMC9328531; doi:10.1371/journal.pone.0270567)
Supplement: S2 File — All patient results and demographics information. (XLSX) [file pone.0270567.s002.xlsx]

## Sheet: Sheet1
ID	age	FCV_19S	PHQ_9S	GAD_7S	ASDABS	gender	Maritalstatus	educationallevel2	work	familyincome	FCD	ICOVID19	SCPC	AHQRRL	WRCVACCINE	healthstatus2	Maritalstatus2
4	21	13	5	0	31	2	1	2	0	2	0	0	0	1	1	2	1
5	24	16	7	1	53	2	2	2	0	2	0	1	0	1	0	2	2
7	20	11	3	1	37	2	1	2	0	3	0	0	0	1	0	2	1
8	26	21	15	12	54	2	1	2	1	3	0	1	0	1	1	2	1
9	22	19	9	7	56	2	1	2	0	2	1	0	0	1	1	2	1
10	24	18	19	14	82	2	2	2	0	1	1	1	0	0	0	2	2
11	21	24	19	11	63	2	1	2	0	2	1	0	0	1	1	2	1
12	22	9	2	4	23	1	1	2	0	2	0	1	0	1	1	2	1
13	22	16	12	11	74	2	1	2	0	2	0	0	0	1	0	2	1
14	27	32	25	16	66	2	2	2	0	2	1	0	0	1	1	2	2
15	19	14	21	17	54	2	1	2	0	3	1	0	0	1	1	2	1
17	24	20	23	21	95	2	1	2	0	3	0	0	0	1	1	2	1
18	24	18	10	4	89	2	1	2	1	2	1	0	0	1	1	2	1
19	20	23	2	6	73	2	1	2	0	1	0	0	0	1	1	2	1
20	25	21	12	9	60	2	1	2	1	4	1	0	0	1	1	2	1
21	23	25	14	7	96	2	1	2	0	3	1	0	0	1	1	2	1
22	21	15	6	2	34	2	1	2	0	3	0	0	0	1	1	2	1
24	21	24	7	7	71	2	1	2	0	2	1	0	0	1	1	2	1
25	24	12	18	6	60	2	1	2	0	4	0	0	0	1	1	2	1
26	26	18	21	15	84	2	1	2	1	4	1	0	0	1	1	2	1
27	24	29	3	3	27	1	1	1	0	2	0	0	0	1	1	2	1
28	35	20	21	21	61	2	2	2	1	4	1	0	0	1	0	2	2
29	23	11	9	6	30	1	1	2	0	1	0	0	0	1	0	2	1
30	21	8	22	18	29	2	1	2	1	3	1	1	0	1	0	2	1
32	33	16	1	1	31	2	2	2	0	4	0	0	0	1	1	2	2
33	31	18	17	14	93	2	2	2	0	2	1	0	0	1	1	2	2
34	34	26	8	15	70	2	2	1	0	2	1	0	0	1	1	2	2
35	20	13	7	6	58	2	1	2	0	4	0	0	0	1	1	2	1
36	21	18	2	0	31	2	1	2	0	1	0	0	0	1	1	2	1
37	22	17	17	14	65	2	1	2	0	2	1	0	0	1	1	1	1
38	25	27	22	21	75	2	2	2	1	1	1	1	0	1	1	2	2
39	20	12	11	10	41	2	1	2	0	3	0	0	0	1	0	2	1
41	22	11	13	6	62	1	1	2	0	4	0	0	0	1	1	2	1
42	21	14	14	15	40	2	1	2	1	3	1	0	0	1	0	2	1
43	21	12	2	2	29	2	1	2	0	4	0	1	0	1	0	2	1
44	20	12	24	21	62	2	1	2	0	1	0	0	0	1	1	2	1
46	22	8	6	0	58	2	1	2	0	3	0	0	0	1	0	2	1
47	20	14	9	6	57	2	1	2	0	4	1	1	0	1	0	2	1
48	32	23	19	16	63	2	2	2	0	3	0	1	0	1	1	2	2
49	24	17	16	14	63	2	1	2	1	1	1	0	0	0	1	2	1
50	18	28	10	7	81	2	1	1	0	4	0	0	0	1	1	1	1
51	20	15	10	6	55	2	1	2	0	4	1	0	0	1	1	2	1
52	24	7	7	7	26	2	2	2	1	3	0	0	0	0	0	2	2
55	24	24	14	12	54	2	1	2	0	3	0	0	0	1	0	2	1
56	20	14	18	19	62	2	1	2	0	3	0	0	0	1	0	2	1
57	21	14	10	7	45	2	1	2	0	2	1	1	0	1	1	2	1
58	20	7	0	3	25	1	1	2	1	2	0	0	0	0	0	2	1
59	22	13	0	3	35	2	1	2	0	3	1	1	0	1	1	2	1
60	19	17	20	13	83	2	1	2	0	4	0	0	0	1	0	2	1
61	18	24	18	17	57	1	1	2	0	2	0	0	0	1	1	2	1
62	23	7	12	9	26	2	1	2	1	2	1	0	0	1	1	2	1
64	20	15	18	17	58	2	1	2	0	4	0	0	0	1	0	2	1
65	21	21	6	1	55	2	1	2	1	3	1	0	0	1	1	2	1
66	24	27	9	12	61	2	2	2	1	1	0	1	0	1	0	2	2
67	19	16	7	5	61	1	1	1	0	3	1	1	0	1	0	2	1
68	24	11	14	12	34	2	1	2	1	1	1	0	0	1	1	2	1
69	39	14	20	21	62	2	1	2	1	4	1	0	0	1	1	2	1
70	28	8	5	2	33	1	1	2	1	4	1	0	0	1	1	2	1
71	21	12	13	12	52	2	1	2	0	1	0	0	0	1	1	2	1
72	18	11	21	9	47	2	1	2	0	2	1	0	0	1	1	2	1
73	21	19	8	8	72	2	1	2	0	4	0	0	0	1	0	2	1
74	32	12	6	5	64	1	1	2	1	4	1	0	0	1	1	2	1
75	19	19	24	16	84	1	1	2	0	2	0	1	0	1	0	2	1
76	21	8	25	21	41	2	1	2	1	3	0	0	0	1	1	2	1
77	29	15	18	17	64	2	1	2	1	2	0	0	0	1	1	2	1
78	22	28	14	17	77	2	1	2	0	2	0	0	0	1	1	2	1
79	24	21	25	18	56	2	1	2	0	2	1	0	0	1	1	2	1
80	26	9	20	19	72	2	2	2	0	2	1	0	0	1	1	2	2
81	30	9	3	2	48	2	2	2	0	2	0	1	0	1	0	2	2
82	42	8	7	0	25	2	1	2	1	2	0	0	0	1	0	2	1
83	30	13	10	11	51	2	2	2	0	4	0	0	0	1	0	2	2
85	23	18	8	7	31	2	1	2	0	3	1	0	0	1	1	2	1
86	24	8	5	3	35	2	1	2	1	3	0	0	0	1	0	2	1
87	22	13	10	7	38	2	1	2	1	2	0	0	0	1	1	2	1
88	22	15	5	2	37	2	1	2	0	1	1	0	0	1	1	2	1
89	19	8	15	7	37	1	1	2	0	3	1	0	0	1	1	2	1
90	21	14	12	6	65	2	1	2	1	4	1	0	0	1	1	2	1
91	29	15	7	5	32	2	2	2	1	4	0	0	0	1	1	2	2
93	47	20	23	17	90	2	2	2	1	3	0	0	0	1	1	1	2
94	32	17	9	8	59	2	1	2	1	2	1	0	0	1	1	2	1
95	23	11	2	3	57	2	1	2	0	2	1	0	0	1	0	2	1
96	20	16	8	8	57	2	1	2	0	2	0	0	0	1	0	2	1
97	20	13	15	14	67	2	1	2	1	4	0	0	0	1	0	2	1
98	25	18	9	9	61	2	1	2	1	3	0	0	0	1	0	2	1
99	21	18	26	21	66	2	1	2	0	3	0	1	0	1	1	2	1
100	25	10	15	10	47	1	1	2	1	2	1	0	0	1	1	2	1
101	22	17	16	5	72	2	1	2	1	1	1	0	0	1	1	2	1
102	22	25	19	21	85	2	1	2	0	2	1	1	0	1	0	2	1
103	20	7	9	1	25	2	1	2	0	1	1	0	0	1	0	2	1
104	21	16	0	0	37	1	1	2	1	3	1	0	0	1	1	2	1
105	24	8	19	13	66	1	1	2	1	1	0	1	0	1	1	2	1
106	19	22	27	21	82	2	1	2	0	1	0	0	0	1	1	1	1
107	22	20	18	18	45	2	1	2	1	2	0	1	1	1	0	2	1
108	23	21	6	13	70	2	1	2	0	3	0	0	0	1	1	1	1
109	24	12	6	3	31	2	2	2	0	2	0	1	0	1	1	2	2
110	21	18	19	20	62	1	1	2	1	3	0	0	0	1	1	2	1
111	34	14	12	6	67	2	2	2	1	3	0	0	0	1	1	2	2
112	24	12	21	15	47	2	1	2	0	3	1	0	0	1	1	2	1
113	19	7	21	6	39	2	1	2	0	4	1	0	0	0	1	2	1
114	20	10	13	5	58	2	2	2	0	3	0	0	0	1	0	2	2
116	27	7	3	0	25	1	1	2	1	4	0	0	0	1	0	2	1
117	18	11	16	12	40	2	1	2	0	2	0	0	0	1	0	2	1
118	35	24	16	7	77	2	2	2	1	2	1	0	0	1	0	2	2
119	21	27	21	18	52	2	1	2	0	2	1	1	0	1	1	2	1
120	20	9	14	17	48	2	1	2	0	4	1	0	0	1	1	2	1
122	18	24	19	13	71	2	1	2	0	2	1	0	0	1	1	2	1
123	23	19	11	18	48	2	2	2	1	2	1	0	0	0	0	2	2
124	27	25	23	21	89	2	2	2	0	2	0	0	0	1	1	2	2
125	58	9	0	0	21	1	2	2	1	3	0	0	0	1	1	1	2
126	21	20	1	3	61	2	1	2	0	2	0	0	0	1	1	2	1
128	32	11	18	21	56	2	2	1	1	2	1	0	0	0	0	1	2
129	40	11	11	2	72	2	2	1	0	4	0	0	0	1	0	2	2
130	27	15	17	13	92	2	2	2	0	1	1	0	0	1	0	2	2
131	35	12	10	4	78	2	2	2	0	4	0	0	0	1	1	2	2
132	21	26	26	21	92	2	1	2	0	2	0	0	0	1	1	2	1
133	23	14	16	10	52	2	1	2	0	4	1	0	0	1	1	2	1
134	60	15	7	1	35	2	2	2	1	3	0	1	0	1	0	2	2
135	22	18	0	1	58	2	1	2	0	2	1	0	0	1	0	2	1
136	26	10	16	17	40	2	2	2	0	2	1	1	0	1	0	2	2
137	36	20	25	17	45	2	2	2	0	2	0	1	0	1	0	2	2
138	21	14	21	12	53	2	1	2	0	3	1	0	0	1	0	2	1
139	24	8	13	8	50	2	1	2	0	2	0	0	0	1	0	2	1
140	21	16	18	14	38	1	1	2	0	2	1	0	0	1	1	2	1
141	22	8	8	8	49	2	1	2	0	1	0	0	0	1	0	2	1
142	23	20	13	6	73	2	1	2	1	3	0	1	0	1	1	2	1
143	38	11	4	3	38	2	2	2	0	4	0	0	0	1	1	2	2
144	25	21	16	11	57	2	2	2	0	2	1	1	1	0	0	2	2
145	21	7	2	6	71	2	1	2	0	2	1	0	0	1	1	2	1
146	21	18	12	12	63	2	1	2	1	3	1	0	1	1	0	2	1
147	22	12	16	15	64	2	1	2	0	1	0	0	0	1	0	2	1
148	24	16	18	11	65	2	2	2	0	2	1	0	0	1	1	2	2
149	20	12	16	1	49	2	1	2	0	2	0	0	0	1	1	2	1
150	20	16	15	15	98	2	1	2	1	2	0	1	0	1	1	2	1
151	38	12	14	6	31	2	1	2	1	2	1	0	0	1	0	2	1
152	28	19	4	2	44	2	2	2	1	1	0	1	0	1	1	2	2
154	24	19	20	18	44	2	1	2	0	3	0	0	0	1	1	2	1
155	19	13	19	15	50	2	1	2	0	3	0	1	0	1	0	2	1
156	24	9	13	10	45	2	1	2	0	1	0	1	0	1	1	2	1
157	19	20	24	21	77	2	1	2	0	2	0	1	0	1	1	2	1
158	29	7	18	9	58	2	1	2	1	2	1	1	0	1	0	2	1
160	20	11	5	5	25	2	1	2	0	2	0	0	0	1	0	2	1
161	26	21	7	10	54	2	2	2	0	1	1	0	0	1	1	2	2
162	30	12	11	4	20	2	1	2	1	1	1	0	0	1	0	2	1
163	25	17	3	5	72	2	2	2	0	2	0	1	0	1	1	2	2
164	22	13	14	5	73	2	2	2	0	3	1	0	0	1	0	2	2
165	19	22	12	5	87	2	2	2	0	3	0	0	0	1	1	2	2
166	21	15	8	13	63	2	1	2	0	2	0	0	0	1	1	2	1
167	38	10	3	5	46	2	2	2	0	2	0	0	0	1	1	2	2
168	31	8	12	11	40	2	2	2	1	4	0	1	0	0	0	2	2
169	21	21	12	19	52	2	1	2	1	2	0	0	0	1	1	2	1
170	21	17	25	21	62	2	1	2	0	2	1	1	1	1	1	2	1
171	21	32	13	20	100	2	1	2	1	2	1	1	0	1	1	2	1
172	20	12	20	17	75	2	1	2	0	3	0	1	0	1	0	2	1
173	23	17	20	17	57	2	1	2	0	2	1	0	0	1	1	2	1
174	18	21	5	2	68	2	1	2	0	2	1	0	0	1	1	2	1
175	22	13	13	11	62	2	1	2	0	4	0	0	0	1	0	2	1
176	25	26	17	17	77	2	2	2	0	4	1	0	0	1	1	2	2
177	35	27	15	16	40	2	1	2	1	3	0	0	0	1	1	2	1
178	19	24	16	21	91	2	1	2	1	2	1	0	0	1	1	1	1
179	53	12	9	7	50	2	2	2	1	4	0	0	0	1	1	2	2
180	30	17	4	1	52	2	2	2	1	2	0	0	0	1	0	2	2
181	33	20	9	12	31	2	2	2	0	3	0	0	0	1	0	2	2
182	30	17	4	1	52	2	2	2	1	2	0	0	0	1	0	2	2
183	21	18	5	3	68	2	2	2	0	2	0	0	0	1	1	2	2
184	42	16	15	11	91	2	2	1	0	4	0	1	0	1	1	2	2
186	20	10	21	8	48	2	1	2	0	2	0	0	0	1	1	2	1
187	21	12	7	5	35	1	1	2	0	4	1	1	0	1	1	2	1
188	21	14	8	7	62	2	1	2	1	2	1	1	0	1	1	2	1
189	49	18	3	2	40	2	2	2	0	2	0	0	0	1	1	2	2
190	27	17	5	1	29	2	2	2	1	3	1	0	0	1	0	2	2
191	25	20	10	10	34	2	1	2	0	1	1	0	0	0	1	2	1
192	20	27	13	15	87	2	1	2	0	1	0	0	0	1	0	1	1
193	18	12	0	2	66	2	1	1	1	1	0	0	0	1	0	2	1
195	25	19	17	19	65	2	2	2	0	4	1	0	0	1	1	2	2
196	24	20	7	1	85	2	1	2	0	3	1	0	0	1	1	2	1
197	27	11	10	5	56	2	2	2	1	2	0	0	0	1	0	2	2
198	21	10	8	3	24	2	1	2	0	3	1	1	0	1	0	2	1
199	21	11	11	5	59	1	1	2	0	1	1	0	0	1	1	2	1
200	19	11	20	14	40	2	1	2	0	2	1	0	0	1	0	2	1
201	19	13	19	16	65	2	1	2	0	2	1	0	0	1	0	2	1
202	25	7	3	0	29	1	1	2	1	2	0	0	1	0	0	2	1
203	23	7	0	3	20	2	1	2	1	1	0	0	0	0	0	2	1
204	23	16	5	3	51	2	1	2	0	2	0	0	0	1	1	2	1
205	26	21	12	8	69	2	2	2	0	2	1	0	0	1	1	1	2
207	19	7	3	0	27	1	1	2	1	1	0	1	1	1	0	2	1
208	20	7	4	0	38	2	1	2	0	3	0	0	0	1	1	2	1
209	19	15	20	8	40	2	1	2	0	1	0	0	0	1	1	2	1
211	19	21	12	9	71	2	1	2	0	2	1	0	0	1	1	2	1
212	19	12	7	9	53	1	1	2	0	3	1	0	0	1	0	2	1
213	19	23	25	18	56	2	1	2	0	3	0	0	0	1	1	2	1
214	24	23	7	2	49	2	1	2	0	2	1	0	0	1	1	2	1
215	21	20	5	2	57	2	2	2	0	4	0	0	0	1	1	2	2
216	29	24	15	12	80	2	2	2	0	2	0	0	0	1	1	2	2
217	27	14	16	13	33	2	2	2	0	2	1	0	0	1	0	2	2
218	19	8	2	0	27	2	2	2	0	4	0	0	0	1	1	2	2
219	50	12	3	1	32	2	2	2	0	3	0	0	0	1	1	2	2
220	25	7	10	5	31	1	1	1	1	4	1	0	0	1	0	2	1
221	21	12	6	3	54	2	1	2	0	1	0	0	0	1	1	2	1
222	22	7	10	3	31	2	1	1	0	3	1	1	0	1	1	2	1
223	28	17	6	12	49	2	2	2	1	2	0	0	0	1	1	2	2
224	18	11	7	5	58	2	1	1	0	2	1	0	0	1	1	2	1
225	19	16	14	15	57	2	1	2	0	4	0	0	0	1	1	2	1
226	24	16	10	13	51	2	2	1	0	2	0	0	0	1	0	2	2
227	30	20	5	13	47	1	2	2	1	4	1	0	0	0	1	2	2
228	64	19	1	0	36	1	2	2	1	3	0	0	0	1	1	1	2
229	29	8	7	12	22	2	2	2	1	1	1	0	0	1	1	2	2
230	19	21	12	9	71	2	1	2	0	2	1	0	0	1	1	2	1
231	18	15	7	5	62	2	1	1	0	2	0	0	0	1	1	2	1
232	19	19	21	2	77	2	1	2	0	3	0	0	0	1	1	2	1
233	19	27	5	7	67	2	1	2	1	1	1	0	0	1	1	2	1
234	19	20	7	7	85	2	1	2	0	4	0	0	0	1	0	2	1
235	22	15	26	21	79	2	1	2	0	3	0	0	0	1	0	2	1
236	22	11	9	8	86	2	1	2	0	2	1	0	0	1	1	2	1
237	59	7	0	0	20	2	2	1	0	1	1	0	0	1	1	1	2
238	18	24	22	18	90	2	1	2	0	3	1	0	1	1	1	2	1
239	46	28	14	15	54	1	2	2	1	4	1	0	1	1	1	1	2
240	18	14	18	12	51	2	1	1	0	1	0	1	0	1	1	2	1
241	22	13	13	11	62	2	1	2	0	4	0	0	0	1	0	2	1
242	23	9	5	7	39	2	1	2	0	4	1	0	1	1	1	2	1
243	24	10	5	8	38	2	1	2	0	2	0	0	0	1	1	2	1
244	28	23	17	13	43	1	1	2	0	3	1	0	0	1	1	2	1
245	36	7	11	13	34	1	2	2	1	2	0	1	0	1	1	2	2
246	20	17	19	11	84	1	1	1	0	2	0	0	0	1	1	2	1
247	21	19	23	14	81	1	1	2	0	3	1	0	0	1	1	2	1
248	18	18	16	13	80	2	1	2	0	2	1	0	0	1	1	2	1
249	40	17	13	9	56	1	2	2	1	3	1	0	0	1	1	2	2
250	26	11	18	7	65	2	2	1	0	2	0	0	0	1	1	2	2
251	25	23	26	20	56	2	1	2	1	1	1	0	0	1	0	2	1
252	25	26	22	19	99	1	1	2	1	2	1	0	0	1	0	2	1
253	28	16	2	0	57	2	1	2	0	4	0	0	0	1	0	2	1
254	18	17	13	5	31	1	1	1	1	1	0	1	0	1	1	2	1
255	41	20	18	15	62	2	1	2	0	2	1	0	0	1	1	1	1
256	23	9	22	16	72	2	1	2	0	3	1	0	0	1	0	2	1
257	20	14	10	11	40	1	1	2	0	1	1	1	0	1	0	2	1
258	27	17	13	14	78	2	2	2	0	3	0	1	0	1	1	2	2
259	25	20	22	21	50	2	1	2	1	2	1	0	1	1	0	2	1
260	44	20	14	14	45	1	2	2	1	4	0	0	0	1	1	2	2
261	27	25	14	9	53	1	1	2	1	2	0	1	0	1	1	2	1
262	19	8	3	1	32	1	1	2	1	3	0	0	0	0	0	2	1
263	22	14	14	11	63	2	1	2	0	2	1	0	0	1	1	2	1
264	24	34	23	21	67	2	1	2	0	2	1	0	1	1	1	2	1
266	20	14	5	6	60	2	1	2	0	2	0	0	0	1	1	2	1
267	25	12	12	6	33	1	1	2	1	1	1	1	0	1	1	2	1
268	19	13	18	7	42	1	1	2	0	4	1	0	0	1	1	2	1
269	22	9	3	8	37	1	1	2	0	2	1	1	0	1	1	2	1
270	21	10	7	9	22	2	1	2	0	2	0	0	0	1	1	2	1
271	33	26	11	15	72	2	2	2	0	3	0	0	0	1	1	2	2
272	45	10	7	5	26	2	2	2	1	2	0	0	0	1	0	1	2
273	27	18	2	2	62	1	1	2	0	2	0	0	0	1	0	2	1
274	19	19	2	4	55	1	1	2	0	3	0	0	0	1	1	2	1
275	25	10	5	3	53	1	1	2	0	2	0	0	0	1	1	2	1
276	23	15	12	12	38	2	3	2	1	1	0	0	0	1	0	2	2
277	19	30	23	16	47	2	1	2	0	1	1	0	0	1	1	2	1
278	29	8	6	2	22	2	2	2	0	3	1	0	0	1	0	2	2
279	30	26	11	15	81	1	3	2	1	1	1	0	0	1	1	2	2
281	32	19	5	6	51	1	1	2	1	3	1	0	0	1	1	2	1
282	28	12	5	4	44	1	1	2	1	3	0	1	0	1	1	2	1
283	18	14	24	10	78	2	1	2	0	2	0	0	0	1	0	2	1
285	25	19	8	13	50	2	1	2	1	4	1	0	0	1	1	2	1
286	23	11	9	7	49	2	1	2	0	2	1	0	0	1	0	2	1
287	25	12	17	19	69	2	1	2	0	1	1	0	0	1	1	2	1
288	22	15	0	0	37	1	2	2	1	2	0	0	0	1	1	2	2
289	23	15	10	9	82	1	1	1	0	1	0	0	0	1	1	2	1
290	18	9	16	16	43	2	1	2	0	2	0	0	0	1	0	2	1
291	20	20	14	16	46	1	1	1	1	1	1	0	0	1	0	2	1
292	52	23	6	5	48	2	2	1	0	2	1	0	0	1	1	2	2
293	20	12	7	1	32	1	1	2	1	3	1	1	0	1	1	2	1
294	25	7	6	4	35	2	3	2	1	1	1	1	0	1	1	2	2
296	29	24	15	17	62	1	2	2	1	4	1	0	0	1	1	2	2
298	18	18	15	11	83	2	1	1	0	1	1	0	0	1	1	2	1
299	33	11	1	0	24	1	2	2	1	3	1	0	0	1	1	2	2
301	20	7	7	1	25	1	1	2	0	4	0	0	0	1	1	2	1
302	41	17	2	1	31	2	2	2	0	2	0	0	0	1	1	2	2
303	20	16	9	5	48	1	1	2	0	3	0	0	0	0	0	2	1
304	45	20	14	7	61	2	2	2	0	2	1	0	0	1	1	2	2
305	37	12	10	10	35	1	2	2	1	4	0	1	0	1	1	2	2
306	52	14	3	1	28	2	2	2	1	3	1	0	0	1	0	2	2
307	20	18	5	1	66	1	1	2	0	1	0	1	0	1	0	1	1
308	23	28	14	21	66	2	1	2	1	1	0	0	0	1	1	2	1
310	18	16	8	4	60	2	1	2	0	1	0	0	0	1	1	2	1
311	60	7	10	7	63	1	2	2	1	3	0	0	0	1	1	1	2
312	37	14	8	5	55	1	1	2	1	4	1	0	0	1	0	2	1
313	24	19	15	21	91	2	1	2	0	2	0	1	0	1	0	2	1
314	26	7	11	5	32	2	3	2	0	2	0	0	0	1	0	2	2
315	20	17	16	16	79	2	1	2	0	3	1	1	0	1	0	2	1
316	19	16	7	4	43	2	1	2	0	3	0	0	0	1	0	2	1
317	37	14	7	3	56	1	2	2	1	3	0	1	0	1	1	2	2
318	18	35	20	21	91	2	2	1	0	1	1	0	0	1	0	1	2
320	33	22	11	9	46	2	3	2	0	3	1	0	0	1	1	2	2
321	19	14	13	9	49	2	1	2	0	2	1	0	0	1	1	2	1
322	28	29	13	17	56	1	1	2	0	3	1	0	0	1	1	2	1
323	28	7	2	1	20	1	1	2	1	1	0	1	0	0	1	2	1
324	31	11	20	19	32	2	3	2	0	3	0	0	0	1	0	1	2
325	22	13	20	14	66	2	1	2	0	2	0	0	0	1	0	2	1
326	23	14	18	17	71	2	1	2	0	3	0	0	0	1	0	2	1
328	22	17	20	20	60	1	1	2	1	2	0	0	0	1	1	2	1
329	35	11	5	3	24	1	2	2	1	2	0	0	0	1	0	2	2
330	20	11	14	17	44	1	1	2	0	3	1	0	0	1	1	2	1
331	37	16	10	8	52	1	2	2	1	3	1	1	0	1	1	2	2
332	30	9	11	8	45	1	1	2	0	3	1	0	0	1	1	2	1
333	19	13	8	10	42	2	1	2	1	2	1	0	0	1	1	2	1
334	40	26	2	3	55	1	2	2	1	4	0	0	0	1	1	2	2
335	23	13	3	3	31	1	2	2	1	3	0	0	0	1	0	2	2
337	21	19	14	10	42	2	1	2	1	1	0	0	1	1	1	2	1
339	44	19	22	21	77	2	1	2	1	3	0	0	0	1	0	2	1
340	22	18	8	2	38	1	1	2	0	3	0	0	0	1	1	2	1
341	35	24	21	15	65	2	2	2	1	3	0	0	0	1	1	2	2
342	19	22	9	17	67	2	1	2	0	3	1	0	0	1	1	2	1
343	23	20	19	14	59	2	1	2	1	4	1	0	0	1	1	2	1
344	21	13	4	11	69	2	1	2	1	2	0	0	0	1	1	2	1
345	28	17	12	7	68	2	2	2	1	3	1	0	0	1	0	2	2
346	43	28	3	0	29	2	2	2	1	3	0	0	0	1	0	2	2
347	28	17	12	7	68	2	2	2	1	3	1	0	0	1	0	2	2
348	30	15	10	9	72	1	1	1	0	2	1	0	0	1	1	2	1
349	46	18	8	6	43	1	2	2	1	3	1	0	0	0	1	2	2
350	20	21	21	21	91	2	1	2	0	4	0	0	0	1	0	2	1
351	19	11	8	13	44	2	1	2	0	2	0	0	0	1	0	2	1
353	43	14	5	4	37	1	2	2	1	3	0	0	0	1	1	2	2
354	18	8	6	4	40	1	1	2	0	3	0	0	0	1	1	2	1
355	22	27	16	19	77	2	1	1	0	1	1	1	0	1	1	1	1
356	20	20	16	19	75	2	1	2	0	3	0	1	0	1	0	2	1
357	25	18	9	13	67	2	1	2	0	3	1	0	0	1	0	2	1
358	34	9	1	0	30	1	2	2	1	3	0	0	0	1	1	2	2
359	20	16	4	1	34	2	1	2	0	2	0	0	0	1	0	2	1
360	27	9	19	14	33	1	1	2	1	2	1	1	0	1	1	2	1
361	23	10	14	2	43	1	1	2	1	3	0	0	0	0	1	2	1
362	32	14	17	16	61	1	2	2	1	3	0	0	0	1	1	2	2
363	23	10	26	21	45	2	1	2	0	4	0	0	0	1	1	2	1
365	19	16	12	9	73	2	1	2	0	4	0	0	0	1	0	2	1
366	35	12	18	13	51	2	2	2	1	2	1	0	0	1	0	1	2
368	24	19	11	13	82	2	1	2	0	2	1	0	0	1	1	2	1
369	25	7	9	7	77	1	1	2	0	2	1	1	0	1	1	2	1
370	20	14	1	1	32	2	2	2	0	4	0	0	0	1	1	2	2
371	18	11	10	4	54	2	1	2	0	1	1	0	0	1	0	2	1
372	20	26	16	14	79	2	1	2	0	2	0	1	0	1	1	1	1
373	20	14	1	1	32	2	2	2	0	4	0	0	0	1	1	2	2
375	18	9	4	6	47	1	1	2	1	2	1	0	0	1	1	2	1
376	38	7	1	0	28	2	2	2	0	3	0	0	0	1	0	2	2
377	18	13	11	10	70	2	1	2	0	2	1	0	0	1	1	2	1
378	21	16	15	8	44	2	1	2	1	2	1	0	0	1	0	1	1
379	27	20	4	14	63	1	1	2	1	2	1	0	1	1	1	2	1
380	18	17	17	13	60	2	2	2	0	2	0	0	0	1	0	2	2
381	19	24	19	14	90	2	1	2	0	2	0	0	0	1	1	2	1
382	36	30	10	11	76	2	2	2	1	2	1	0	0	1	1	2	2
383	19	15	18	6	76	2	1	2	1	4	1	0	0	1	1	2	1
384	29	13	7	5	63	2	1	2	1	2	0	0	0	1	0	2	1
385	18	10	11	7	33	1	1	2	0	4	1	0	0	1	1	2	1
386	37	29	6	4	64	2	2	2	1	2	1	0	0	1	1	2	2
387	18	13	8	2	42	2	1	2	0	4	0	0	0	0	0	2	1
388	31	19	21	18	86	1	1	2	1	2	1	0	0	1	1	1	1
389	33	24	13	8	76	2	2	2	1	1	1	0	0	1	0	2	2
391	27	16	1	0	62	1	1	2	0	3	0	0	0	1	1	2	1
392	23	16	10	10	50	2	2	2	1	3	0	0	0	1	1	2	2
394	20	16	24	21	95	2	1	2	0	3	1	0	0	1	1	2	1
395	20	16	24	21	95	2	1	2	0	3	1	0	0	1	1	2	1
396	63	26	19	15	57	1	1	1	0	1	0	1	0	1	0	2	1
397	22	10	17	8	28	1	1	1	1	2	1	0	0	0	0	2	1
398	23	20	19	14	59	2	1	2	1	4	1	0	0	1	1	2	1
400	18	12	13	15	78	2	1	2	0	3	0	1	0	1	1	2	1
401	24	9	5	0	31	2	1	2	0	4	1	0	0	1	1	2	1
402	20	21	11	12	71	2	1	2	0	2	0	1	0	1	1	2	1
403	19	27	5	7	67	2	1	2	1	1	1	0	0	1	1	2	1
404	18	8	7	1	31	1	1	2	0	3	1	0	0	1	1	2	1
405	20	10	12	7	50	2	1	2	0	2	1	0	0	1	1	2	1
406	28	18	20	20	77	2	2	2	1	2	0	0	0	1	1	2	2
407	34	18	12	15	66	2	2	1	0	2	1	0	0	1	1	2	2
408	18	10	9	3	36	1	1	2	0	4	1	0	0	1	1	2	1
409	19	9	4	2	81	2	1	2	0	2	0	0	0	1	1	2	1
410	27	14	24	21	81	1	1	2	1	2	1	0	0	1	1	2	1
411	20	13	11	14	56	2	1	2	0	3	1	0	0	1	1	2	1
412	19	12	24	21	53	1	1	1	0	1	1	1	1	0	0	2	1
413	20	13	22	7	68	1	1	2	0	1	1	0	0	1	1	2	1
414	18	7	17	11	35	2	1	2	0	2	1	1	0	1	1	2	1
416	22	23	13	8	62	2	1	2	0	2	1	0	0	1	1	2	1
417	29	8	22	21	65	2	1	2	0	3	1	1	0	1	0	2	1
418	48	9	7	3	44	2	3	2	0	2	0	0	0	1	1	2	2
420	30	11	5	1	40	2	2	2	1	2	1	0	0	1	0	2	2
421	24	13	13	7	51	2	1	2	1	3	1	1	0	1	1	2	1
422	46	14	10	9	60	2	2	2	1	2	0	0	0	1	1	2	2
423	24	13	13	7	51	2	1	2	1	3	1	1	0	1	1	2	1
424	27	10	0	0	29	2	1	2	1	4	0	1	0	1	0	2	1
425	20	13	19	15	66	2	1	2	0	2	0	1	0	1	0	2	1
426	26	24	8	8	70	2	2	2	1	3	0	0	0	1	1	2	2
427	19	10	6	6	36	2	1	2	0	3	0	0	0	0	1	2	1
428	28	12	8	5	62	2	2	2	1	2	1	1	0	1	0	2	2
429	23	18	19	8	81	2	2	2	0	2	0	0	0	1	0	2	2
430	23	19	5	3	63	2	1	2	0	3	0	0	0	1	1	2	1
431	23	20	19	14	59	2	1	2	1	4	1	0	0	1	1	2	1
432	33	14	7	4	69	1	2	2	1	3	0	0	0	1	1	2	2
433	30	19	14	9	71	2	2	2	0	3	1	0	0	1	1	2	2
434	43	15	10	7	38	2	2	2	1	3	1	0	0	1	1	2	2
435	24	9	6	4	39	1	1	2	1	2	1	1	0	1	1	2	1
436	40	22	2	2	44	2	2	2	1	4	1	1	0	1	1	2	2
437	26	10	13	8	40	2	2	2	0	2	1	0	0	1	1	2	2
438	23	16	17	14	39	2	1	2	1	3	1	0	0	1	1	2	1
439	27	20	18	13	71	2	1	2	1	2	1	0	0	1	1	2	1
441	21	18	10	11	42	2	1	2	0	4	1	0	0	1	1	2	1
442	35	18	13	13	48	1	1	2	1	3	1	0	0	1	1	2	1
443	26	20	6	2	62	2	1	2	1	4	1	0	0	1	1	2	1
444	21	22	21	15	76	2	1	2	0	3	1	0	0	1	1	2	1
445	27	14	16	13	33	2	2	2	0	2	1	0	0	1	0	2	2
446	22	35	8	19	48	2	1	2	0	2	0	0	0	1	1	2	1
447	25	8	10	2	31	1	1	2	1	3	0	0	0	1	0	2	1
448	24	8	5	8	26	2	1	2	0	4	0	0	0	1	1	2	1
449	39	19	1	0	37	2	2	2	0	3	1	0	0	1	1	2	2
450	31	14	10	7	50	2	1	2	1	3	1	0	0	1	1	2	1
451	50	22	7	3	28	2	2	1	0	3	1	0	0	1	0	2	2
452	22	13	13	7	75	2	1	2	0	2	0	0	0	1	0	2	1
453	24	17	7	2	67	2	1	2	1	4	1	0	0	1	1	2	1
454	29	18	21	17	67	2	2	2	1	2	1	0	0	1	1	2	2
455	31	20	7	7	82	2	1	2	1	2	0	1	0	1	1	2	1
456	36	15	7	8	54	2	1	2	1	2	0	0	0	1	1	2	1
457	23	16	5	0	50	2	2	2	0	3	0	0	0	1	0	2	2
458	27	8	10	13	35	2	1	2	0	3	1	1	0	1	1	2	1
459	21	13	4	1	38	1	1	2	0	3	0	0	0	1	1	2	1
461	22	7	5	5	45	2	1	2	1	1	0	0	0	0	1	2	1
462	27	22	11	13	63	2	2	2	0	3	0	0	0	0	1	2	2
463	40	17	16	10	56	2	2	2	0	2	1	0	0	1	0	2	2
464	34	18	14	14	55	1	2	2	1	4	0	0	0	1	1	2	2
465	23	16	10	6	39	2	1	2	1	1	0	0	0	1	0	2	1
466	20	19	8	14	75	2	1	2	0	4	1	1	1	1	1	2	1
468	30	12	14	14	59	2	2	1	0	3	0	0	0	1	0	1	2
469	24	25	23	21	86	2	1	2	1	2	1	0	0	1	1	2	1
470	28	10	4	3	44	2	2	2	1	3	0	0	0	1	1	2	2
471	28	29	9	10	95	2	1	2	1	1	1	0	1	1	1	1	1
472	23	15	19	21	72	2	2	2	1	3	0	0	0	1	0	1	2
473	21	11	4	1	45	2	1	2	1	2	0	0	0	1	1	2	1
474	18	11	11	5	54	2	2	2	0	4	1	0	0	1	0	2	2
475	24	20	5	6	70	2	1	2	1	2	0	0	0	1	1	2	1
476	18	22	17	14	93	2	1	2	0	1	1	0	0	1	1	2	1
477	27	18	18	15	58	1	1	2	1	2	0	1	0	1	1	2	1
478	31	14	7	6	65	2	2	2	1	4	1	0	0	1	0	2	2
479	36	25	18	11	38	2	2	1	0	1	1	1	0	1	1	1	2
480	24	22	25	21	93	2	1	2	0	2	0	0	0	0	1	1	1
481	31	28	17	21	87	2	2	2	1	1	1	0	1	1	1	2	2
482	25	7	4	2	24	2	1	2	0	2	0	0	0	1	0	2	1
484	20	7	13	5	52	2	1	2	0	3	0	0	0	0	0	2	1
485	32	16	4	6	58	2	2	2	0	2	0	1	0	1	1	2	2
486	24	7	0	0	24	2	1	2	1	2	0	0	0	1	1	2	1
487	25	7	10	17	40	1	1	2	1	1	0	0	0	0	0	2	1
488	23	20	17	18	92	2	1	2	0	3	0	0	0	1	1	2	1
489	23	20	20	12	70	1	1	2	0	1	0	0	0	1	1	2	1
490	22	15	13	17	85	2	1	2	1	1	0	1	0	1	1	2	1
492	37	17	10	9	60	2	2	2	1	3	0	0	0	1	1	2	2
493	24	7	0	0	28	1	1	2	1	3	0	0	0	0	0	2	1
494	40	19	15	14	40	2	2	2	0	4	1	0	0	1	0	2	2
495	44	19	4	0	28	1	2	2	1	3	0	0	0	1	1	2	2
496	22	26	22	17	83	1	1	2	0	3	1	0	0	1	1	1	1
497	24	24	9	11	81	2	1	2	1	1	1	0	0	1	1	2	1
498	35	11	14	8	43	2	2	2	0	2	0	1	0	1	1	2	2
500	20	10	5	6	63	2	1	2	0	2	0	0	0	1	0	2	1
501	30	10	4	0	32	1	2	2	1	4	1	1	0	0	0	2	2
502	31	18	14	5	40	2	2	2	1	4	1	0	0	1	0	2	2
503	18	14	6	1	58	2	1	2	0	4	0	0	0	1	1	2	1
504	24	12	6	1	55	2	1	2	0	4	0	1	0	1	1	2	1
505	21	21	8	9	69	2	1	2	1	2	0	0	0	1	1	2	1
506	25	19	7	4	70	2	2	2	0	4	1	0	0	1	1	2	2
507	28	21	23	20	56	1	1	2	1	2	1	1	0	1	1	2	1
508	23	7	1	1	52	2	1	2	1	2	1	0	0	1	1	2	1
509	20	10	22	20	73	2	1	2	0	3	1	0	0	1	1	2	1
510	22	27	26	17	80	2	1	2	0	2	1	0	0	1	0	2	1
511	20	23	17	14	73	2	1	2	0	3	1	1	0	1	1	2	1
512	20	7	5	1	26	2	1	2	0	3	1	0	0	1	0	2	1
513	24	30	13	17	86	2	1	2	1	4	1	0	0	1	1	2	1
514	21	10	12	13	39	2	1	2	0	2	1	0	0	1	1	2	1
515	26	16	21	14	74	1	1	2	1	1	1	0	0	1	0	2	1
516	18	13	2	1	63	2	2	2	0	2	1	0	0	1	0	2	2
517	21	9	3	2	29	2	1	2	0	2	0	0	0	1	1	2	1
518	30	13	25	13	39	2	1	2	0	2	0	0	0	1	1	2	1
519	23	23	7	13	88	2	1	2	1	4	1	1	0	1	1	2	1
521	27	21	9	5	58	2	2	2	0	4	1	0	0	1	0	2	2
522	18	13	3	2	58	1	1	2	0	2	0	0	0	1	1	2	1
523	22	7	13	14	87	2	1	2	0	4	1	0	0	0	0	2	1
524	28	14	17	18	100	1	1	2	0	1	1	0	0	1	1	2	1
525	27	12	11	15	26	2	3	1	0	2	1	0	0	1	0	2	2
526	18	12	7	3	60	2	1	2	0	3	1	1	0	1	0	2	1
527	20	18	10	7	62	2	1	2	0	3	1	0	0	1	1	2	1
528	31	9	23	21	75	2	1	1	1	2	0	0	0	1	1	2	1
529	26	17	6	2	65	2	2	2	1	2	1	0	0	1	1	2	2
530	21	13	19	4	87	2	1	2	0	4	1	0	0	1	1	2	1
531	18	11	16	11	77	2	1	2	0	3	1	0	0	1	0	2	1
532	33	11	9	7	40	2	2	2	1	1	0	1	0	1	0	2	2
533	24	17	13	11	71	2	1	2	0	2	1	0	0	1	0	2	1
534	23	13	16	9	49	2	1	2	1	2	0	0	0	1	1	2	1
535	20	23	4	6	55	2	1	2	0	2	1	0	0	1	1	2	1
536	20	23	4	6	55	2	1	2	0	2	1	0	0	1	1	2	1
537	21	7	6	3	41	2	1	2	0	4	0	1	0	1	1	2	1
538	21	21	17	12	49	2	2	2	0	3	0	1	0	1	1	2	2
539	42	10	5	5	22	2	2	2	0	4	0	1	0	1	1	2	2
540	21	14	8	10	59	2	1	2	0	2	0	0	0	1	1	2	1
541	18	13	5	3	35	2	1	2	0	2	0	0	0	1	1	2	1
542	22	7	15	11	88	2	1	2	1	2	0	1	0	1	1	2	1
543	29	15	12	3	72	1	1	2	1	4	0	0	0	1	1	2	1
544	21	9	5	6	81	2	1	2	0	2	1	0	0	1	1	2	1
545	23	15	18	19	88	2	2	2	0	2	1	0	0	1	0	2	2
546	18	22	20	21	63	2	1	2	0	4	1	1	0	1	1	2	1
547	21	13	6	10	45	2	1	2	0	3	0	1	0	1	1	2	1
548	18	20	11	9	79	2	1	2	0	2	0	0	0	1	0	2	1
549	22	15	10	12	50	2	1	2	0	2	0	0	0	1	0	2	1
550	22	17	14	11	48	2	1	2	1	1	0	0	0	1	0	2	1
551	21	11	5	2	47	2	2	2	0	3	0	0	0	1	0	2	2
552	21	10	3	3	30	2	1	2	1	3	1	1	0	1	1	2	1
553	27	14	8	1	46	2	2	2	0	4	0	1	0	1	1	2	2
554	21	14	17	13	46	2	1	2	0	4	1	0	0	1	1	2	1
555	19	17	5	14	74	2	1	2	0	3	1	0	0	1	1	2	1
556	18	11	6	1	42	2	1	2	0	1	0	0	0	1	1	2	1
557	25	15	6	6	34	2	2	2	1	4	1	0	0	1	1	2	2
558	19	10	0	5	41	1	1	2	0	3	0	0	0	1	1	2	1
559	21	17	14	10	52	2	2	2	0	4	0	0	0	1	1	2	2
560	50	8	7	3	29	1	2	1	1	2	0	0	0	1	0	2	2
561	19	15	13	12	49	2	1	2	0	2	0	0	0	1	1	2	1
563	25	31	18	12	59	1	1	2	1	2	1	0	0	1	1	2	1
564	18	14	14	7	45	2	1	2	0	2	0	0	0	1	1	2	1
565	23	9	6	4	36	2	2	2	0	3	1	0	0	1	0	2	2
566	22	11	8	5	42	2	1	2	0	3	1	0	0	1	1	2	1
567	21	14	17	13	46	2	1	2	0	4	1	0	0	1	1	2	1
568	20	19	25	21	65	2	1	2	0	2	1	0	0	1	1	1	1
569	25	19	9	8	63	2	1	2	1	4	1	0	0	1	1	2	1
570	20	20	16	14	54	2	1	1	0	3	0	0	0	1	1	2	1
571	23	19	7	4	73	2	1	2	0	2	1	0	0	1	0	2	1
572	30	10	3	1	67	2	2	2	0	4	1	0	0	0	1	2	2
573	20	18	9	9	75	2	1	2	0	2	0	0	0	1	1	2	1
574	21	18	6	4	54	2	1	2	0	3	0	0	0	1	1	2	1
575	21	8	12	8	73	2	1	2	0	2	1	1	0	1	1	2	1
576	24	31	24	21	80	2	1	2	1	3	1	1	0	1	1	2	1
578	18	18	15	16	62	2	1	2	0	1	0	0	0	1	1	2	1
579	24	25	15	12	94	2	1	2	1	4	1	0	0	1	1	2	1
581	24	14	16	21	76	2	1	2	1	4	0	0	0	1	1	2	1
582	21	19	21	21	63	2	1	2	0	2	1	0	0	1	1	2	1
583	44	17	13	7	38	2	2	1	1	1	0	0	0	1	1	1	2
584	21	15	13	10	51	2	1	2	0	4	0	0	0	1	1	2	1
585	40	19	9	3	47	1	2	2	1	3	1	1	0	1	1	2	2
586	18	17	24	20	68	2	1	2	0	2	1	0	0	1	1	2	1
587	21	12	3	1	52	2	1	2	0	3	0	0	0	1	1	2	1
588	22	26	12	14	39	2	1	2	0	2	1	0	0	1	1	2	1
589	23	28	23	21	80	2	1	2	0	4	0	0	1	1	1	2	1
590	21	19	1	4	55	2	1	2	0	4	1	0	0	1	0	2	1
591	23	15	6	5	48	2	1	2	0	4	0	1	0	1	1	2	1
592	23	21	8	0	69	2	3	1	0	3	0	0	0	1	1	2	2
593	35	17	7	9	36	2	2	2	1	2	1	0	1	1	1	2	2
594	32	18	15	11	32	1	1	2	1	3	1	1	0	1	1	2	1
595	20	15	4	2	43	2	2	1	0	1	0	0	0	1	1	2	2
597	25	13	18	16	75	2	2	2	0	2	0	0	0	1	0	2	2
598	19	18	7	4	83	2	1	2	0	1	0	0	0	1	1	2	1
599	21	18	14	2	69	2	1	2	0	3	1	1	0	1	0	2	1
600	19	18	2	5	53	1	1	2	0	2	1	0	0	1	1	2	1
601	21	12	1	0	37	1	1	2	0	3	1	0	0	1	1	2	1
602	37	14	0	6	69	2	2	2	1	2	1	0	0	1	0	2	2
603	19	19	15	9	55	1	1	2	0	2	0	0	0	1	1	2	1
604	21	16	21	18	67	1	1	2	0	2	0	0	0	1	1	2	1
605	23	26	11	20	79	2	1	2	0	3	1	0	0	1	1	2	1
607	20	13	5	11	24	2	1	2	0	3	1	0	0	1	1	2	1
608	25	19	15	17	71	2	2	2	1	2	0	0	0	1	1	2	2
611	50	18	4	3	58	2	2	1	0	3	1	0	0	1	1	2	2
612	21	16	7	10	52	2	2	2	1	4	1	0	0	1	0	2	2
613	22	12	11	17	79	1	1	2	0	4	0	0	0	1	1	2	1
614	36	22	4	8	51	2	2	1	0	4	0	0	0	1	1	2	2
615	29	16	14	11	72	2	2	2	1	2	0	0	0	1	1	2	2
616	26	17	13	13	63	2	2	2	0	3	0	0	0	1	1	2	2
617	21	21	25	18	57	2	1	2	0	1	1	1	0	1	1	1	1
618	19	10	11	10	58	1	1	2	0	2	0	1	0	0	0	2	1
619	33	16	4	8	56	2	2	1	0	3	0	0	0	1	0	2	2
620	42	9	18	6	24	2	1	2	1	1	0	0	0	1	0	2	1
621	32	22	18	16	79	2	2	2	0	4	1	0	0	1	1	2	2
622	54	15	1	0	32	1	2	2	1	2	0	0	0	1	1	2	2
623	21	10	7	4	74	2	1	2	1	3	0	1	0	1	1	2	1
624	19	26	17	18	100	2	1	1	0	2	1	0	0	1	1	1	1
625	19	19	17	14	78	2	1	2	0	1	0	1	0	1	1	2	1
626	27	8	11	4	35	2	2	2	1	1	0	0	0	1	1	2	2
627	20	9	15	11	45	2	1	2	1	2	0	1	0	1	0	2	1
628	23	16	6	4	54	2	2	2	0	2	1	0	0	1	0	2	2
629	21	19	14	14	67	2	1	2	0	1	0	0	0	1	1	2	1
630	27	10	15	13	50	1	1	1	0	1	0	0	0	1	0	2	1
632	28	20	10	11	40	1	2	2	1	2	0	0	0	1	1	2	2
633	18	17	8	3	44	2	1	2	0	2	1	1	0	1	1	2	1
635	26	12	3	3	41	2	2	2	0	4	1	0	0	1	1	2	2
636	34	18	3	2	40	2	2	1	0	4	0	0	0	1	1	2	2
637	21	25	21	18	69	2	1	2	0	1	1	0	1	1	1	2	1
638	22	25	21	15	77	2	1	2	0	2	0	0	0	1	0	2	1
639	27	14	3	4	30	2	2	2	1	2	0	1	0	1	1	2	2
640	18	20	13	10	67	2	1	2	0	3	1	0	0	1	0	2	1
641	23	18	19	8	81	2	2	2	0	2	0	0	0	1	0	2	2
642	27	14	3	4	30	2	2	2	1	2	0	1	0	1	1	2	2
643	20	12	24	12	56	1	1	2	0	1	0	0	0	1	1	2	1
644	23	10	16	12	69	2	1	2	0	2	0	1	0	1	0	2	1
645	47	7	1	0	20	1	2	2	1	2	0	0	0	1	0	2	2
646	40	7	4	10	40	2	2	2	1	1	1	0	0	1	0	2	2
647	40	7	4	10	40	2	2	2	1	1	1	0	0	1	0	2	2
648	18	11	3	1	26	1	1	2	0	2	1	0	0	1	1	2	1
649	21	9	7	6	48	2	1	2	0	2	1	0	0	1	1	2	1
650	31	22	21	16	89	2	1	2	1	1	0	0	0	1	1	2	1
651	25	16	3	5	43	2	2	2	1	3	0	0	0	0	0	2	2
652	18	18	9	10	68	1	1	2	0	1	1	0	0	1	1	2	1
653	36	10	15	13	45	2	1	2	1	2	0	0	0	1	0	2	1
654	24	20	19	16	72	1	1	2	1	2	1	0	0	1	1	2	1
655	30	28	17	18	43	1	2	2	1	2	1	0	0	1	1	2	2
656	21	11	27	21	90	2	2	2	1	4	0	0	0	0	1	1	2
657	45	24	17	17	42	2	2	1	0	3	0	0	0	1	1	2	2
658	22	22	22	14	94	2	1	2	1	2	0	0	0	1	0	1	1
659	20	21	6	6	56	1	1	2	0	2	0	0	0	1	1	2	1
660	22	7	18	7	45	2	1	2	0	3	1	0	0	1	0	2	1
661	32	24	14	14	95	2	2	2	1	2	1	0	0	1	1	2	2
662	21	11	22	20	26	2	1	2	1	3	0	0	0	1	1	2	1
663	32	24	14	14	95	2	2	2	1	2	1	0	0	1	1	2	2
664	47	8	10	6	39	2	2	2	0	1	0	0	0	1	1	2	2
665	18	7	14	8	31	2	1	2	0	1	1	1	0	1	0	2	1
666	24	18	4	10	88	2	2	2	1	4	1	0	0	1	0	2	2
667	24	18	4	10	88	2	2	2	1	4	1	0	0	1	0	2	2
668	24	18	4	10	88	2	2	2	1	4	1	0	0	1	0	2	2
669	23	9	17	10	69	2	1	2	0	3	1	0	0	1	1	2	1
670	21	26	10	7	82	2	1	2	0	3	0	0	0	1	0	2	1
671	29	27	5	1	84	2	2	1	0	3	0	0	0	1	1	2	2
672	38	15	11	9	52	2	1	2	0	2	1	0	0	1	0	1	1
673	21	11	14	13	33	1	1	2	1	3	1	0	0	1	1	2	1
674	23	20	21	17	99	2	1	2	1	1	1	1	0	1	0	2	1
675	22	21	17	18	77	2	1	2	0	2	0	1	0	1	1	2	1
676	44	7	1	1	21	2	2	2	1	4	0	0	0	1	1	2	2
677	50	19	6	3	56	2	1	1	0	2	0	0	0	1	0	2	1
678	22	7	1	1	27	1	1	2	0	1	1	0	0	1	0	2	1
679	30	15	14	5	42	2	1	2	1	2	1	1	0	1	0	2	1
680	30	7	0	0	22	2	2	2	1	2	1	1	0	1	1	2	2
681	26	11	7	3	57	2	1	2	1	4	0	0	0	1	1	2	1
682	19	27	16	15	85	2	1	2	0	2	1	0	0	1	1	2	1
683	33	22	9	9	64	1	1	2	1	2	1	0	0	1	1	2	1
685	45	23	9	14	96	2	2	1	1	2	0	0	0	1	1	2	2
686	24	15	7	4	59	2	2	2	1	4	0	0	0	1	1	2	2
687	21	7	8	7	27	1	1	2	1	2	1	1	0	1	0	2	1
688	22	11	18	8	48	2	1	2	1	3	1	0	0	1	1	2	1
689	47	8	10	6	39	2	2	2	0	1	0	0	0	1	1	2	2
690	26	11	4	9	44	2	2	1	1	3	0	1	0	1	0	2	2
691	26	19	6	8	78	2	2	2	0	2	0	0	0	0	0	2	2
692	20	17	22	21	49	2	1	2	0	2	0	0	0	1	1	2	1
694	18	16	22	17	71	2	1	1	0	2	1	0	0	1	1	1	1
695	20	19	17	17	75	2	1	2	0	3	0	0	0	1	0	2	1
696	22	18	13	12	51	1	1	2	0	3	0	1	0	1	1	2	1
697	22	23	18	7	70	2	1	2	0	3	1	0	0	1	0	2	1
698	25	29	9	17	36	1	2	2	1	4	1	0	1	1	1	2	2
699	39	7	3	4	36	1	2	2	1	3	1	0	0	1	0	2	2
700	50	17	8	2	59	2	2	2	0	2	0	0	0	1	1	2	2
701	19	20	11	1	47	2	1	2	0	2	1	1	0	1	1	2	1
702	28	11	14	6	27	1	2	2	1	2	0	0	0	1	1	2	2
703	45	13	12	13	57	2	2	1	0	4	0	0	0	1	1	1	2
704	18	26	25	18	95	2	1	2	0	4	0	0	0	1	1	2	1
705	19	17	20	15	66	2	1	2	0	2	0	0	0	1	1	2	1
706	30	23	5	7	60	2	2	1	1	2	0	0	0	1	1	2	2
707	49	21	8	17	51	2	2	1	0	3	1	0	0	1	0	2	2
708	18	9	21	21	76	2	1	2	0	3	0	0	0	1	0	2	1
709	25	8	24	21	88	2	1	2	1	2	0	0	0	1	0	2	1
711	18	9	27	21	32	2	1	1	0	1	1	0	1	1	0	1	1
712	54	17	15	9	50	2	2	2	1	2	1	0	0	1	1	2	2
714	18	11	12	9	69	2	1	2	0	1	1	0	0	1	1	2	1
715	37	12	16	19	96	2	2	2	1	3	1	0	0	1	1	2	2
716	18	7	10	4	24	1	1	2	1	2	0	0	0	1	0	2	1
717	25	21	10	14	42	1	1	2	1	2	1	0	0	1	1	2	1
718	18	26	22	18	66	2	1	2	0	2	0	0	0	1	1	2	1
719	21	31	19	17	76	2	1	2	0	2	0	0	0	1	1	2	1
720	21	31	19	17	76	2	1	2	0	2	0	0	0	1	1	2	1
722	23	13	2	9	48	2	2	2	1	2	0	0	0	1	1	2	2
723	29	20	6	3	54	2	2	2	0	4	0	0	0	1	1	2	2
724	38	21	15	18	35	2	2	1	0	2	0	0	0	1	1	2	2
725	18	17	10	5	42	2	1	2	0	2	1	0	0	1	1	2	1
726	30	17	14	12	55	1	2	2	1	2	1	1	0	1	1	2	2
727	18	13	11	7	32	2	1	1	0	3	1	0	0	1	1	2	1
728	24	20	25	21	57	2	1	2	1	2	0	1	0	1	1	2	1
729	19	11	13	11	45	1	1	2	1	2	0	0	0	1	1	2	1
730	18	25	20	21	75	2	1	2	0	3	0	0	0	1	1	2	1
731	18	14	23	20	54	1	1	2	0	2	0	0	0	1	0	2	1
732	23	21	17	17	86	2	1	2	0	4	1	0	0	1	1	2	1
733	18	12	7	13	42	2	1	2	0	2	1	1	0	1	0	2	1
734	19	9	9	11	56	2	1	2	0	2	1	0	0	1	0	2	1
735	18	13	15	13	52	1	1	2	0	2	0	1	0	1	0	2	1
736	24	18	8	8	42	2	2	2	0	2	0	0	0	1	1	2	2
738	18	28	16	17	72	2	1	2	0	3	1	0	0	1	1	2	1
739	19	10	3	2	26	1	1	2	0	4	0	0	0	1	0	2	1
740	18	17	7	8	75	2	1	2	0	2	1	0	0	1	1	2	1
741	46	10	11	4	26	2	2	1	1	2	1	0	0	1	1	1	2
742	21	18	15	9	58	2	1	2	0	1	0	0	0	1	1	2	1
743	24	18	8	9	57	2	1	2	1	2	0	0	0	1	0	2	1
744	23	13	3	1	42	1	1	2	0	3	0	0	0	1	0	2	1
745	18	19	11	8	45	2	1	2	0	3	1	1	0	1	0	2	1
746	18	16	11	10	55	2	1	2	0	2	1	0	0	1	1	2	1
747	19	13	16	16	52	2	1	2	0	4	0	0	0	1	1	2	1
748	40	10	27	21	75	2	2	2	1	3	1	0	0	1	1	2	2
749	19	17	15	12	45	2	1	2	0	3	0	0	0	1	1	2	1
750	21	9	4	0	29	1	1	2	0	3	0	0	0	0	0	2	1
751	18	14	20	10	41	2	1	2	0	2	0	0	0	1	1	2	1
752	51	25	11	11	63	1	2	2	1	2	0	1	0	1	1	2	2
753	34	17	22	16	66	1	2	2	0	1	0	0	0	1	0	2	2
754	18	24	13	5	67	2	1	2	0	2	1	1	0	1	0	2	1
755	57	25	7	3	27	1	2	1	1	3	0	0	0	1	1	2	2
756	21	17	7	2	60	2	1	2	0	1	1	0	0	1	0	2	1
757	25	18	7	7	67	2	1	2	1	4	1	0	0	1	0	2	1
758	45	10	12	9	29	2	2	2	1	4	0	0	0	1	0	2	2
759	19	24	13	14	82	2	1	2	0	2	1	0	0	1	0	2	1
760	21	24	25	21	71	2	2	1	1	1	0	0	0	1	1	2	2
761	25	17	2	0	37	2	1	2	1	4	0	0	0	1	1	2	1
762	18	18	3	8	62	1	1	2	0	1	1	0	0	1	1	2	1
763	23	11	8	6	27	1	1	2	1	3	0	0	0	1	0	2	1
764	19	16	18	18	53	2	1	2	0	2	0	1	0	1	1	2	1
765	19	14	12	5	70	2	1	2	0	3	0	0	1	1	1	2	1
766	31	15	8	12	31	1	2	1	1	2	0	0	0	1	1	2	2
767	18	13	16	9	44	2	1	2	0	2	1	1	0	1	1	2	1
768	20	8	17	14	43	2	1	2	0	4	1	0	0	1	1	1	1
769	19	7	7	9	39	1	1	2	0	3	0	0	0	0	0	2	1
770	19	11	4	0	64	2	1	2	0	2	0	0	0	1	0	2	1
771	20	21	20	17	66	2	1	2	0	4	1	0	0	1	1	2	1
772	45	9	9	1	36	2	2	1	0	1	0	1	0	1	0	2	2
773	19	14	21	6	40	2	1	2	0	3	1	1	0	1	1	2	1
774	19	26	16	21	87	2	1	2	0	4	0	0	0	1	1	2	1
775	37	7	4	10	36	2	2	1	0	3	0	0	0	1	0	2	2
776	28	18	3	1	44	2	2	2	0	3	1	0	0	1	1	2	2
778	35	21	20	14	87	2	2	1	1	1	1	0	0	1	1	2	2
780	20	13	20	18	71	2	1	2	0	3	1	1	0	1	1	2	1
781	21	12	3	1	52	2	1	2	0	3	0	0	0	1	1	2	1
783	52	18	18	16	54	2	2	1	0	2	0	0	0	1	1	2	2
784	36	7	14	15	61	2	2	2	0	2	0	0	0	1	0	2	2
785	18	12	4	6	38	1	1	2	0	4	0	0	0	0	1	2	1
786	24	22	25	20	55	2	1	2	0	3	1	0	0	1	1	2	1
787	19	21	22	17	59	2	1	2	0	4	1	0	0	1	1	2	1
788	26	18	14	14	70	2	1	2	0	3	0	1	0	1	1	2	1
789	36	18	2	1	55	2	2	2	1	4	0	1	0	1	1	2	2
790	18	9	15	15	55	2	1	1	0	2	0	0	0	1	0	1	1
791	31	27	7	5	66	2	2	1	1	1	0	0	0	1	0	2	2
792	40	14	12	8	36	2	2	2	1	2	0	0	0	1	0	1	2
793	38	12	6	8	26	1	2	1	0	1	0	1	0	1	0	2	2
794	24	23	2	10	61	1	1	2	1	2	0	0	0	1	1	2	1
795	40	7	8	9	100	2	2	1	0	1	0	0	0	1	0	2	2
796	52	21	21	18	61	1	2	1	0	2	0	0	0	1	1	1	2
797	28	7	2	6	28	1	2	1	1	1	0	0	0	1	0	2	2
799	39	9	12	15	24	1	2	1	1	3	0	1	0	0	0	2	2
800	30	25	8	9	78	2	2	2	0	3	0	0	0	1	0	2	2
802	21	20	18	14	93	2	2	2	1	1	1	1	1	1	1	2	2
803	25	12	17	7	51	1	1	2	1	3	1	1	0	1	1	2	1
804	35	16	8	3	51	2	3	2	0	4	0	0	0	1	0	2	2
805	33	23	15	18	81	1	2	1	0	1	1	1	0	1	0	2	2
806	27	29	17	18	72	2	3	2	0	1	1	0	0	1	0	2	2
807	18	9	9	4	47	1	1	2	0	2	0	0	0	1	0	2	1
808	19	18	11	2	59	2	1	2	0	2	0	0	0	1	1	2	1
809	35	17	7	9	36	2	2	2	1	2	1	0	1	1	1	2	2
810	18	11	12	9	69	2	1	2	0	1	1	0	0	1	1	2	1
811	31	13	13	12	50	2	2	2	0	3	0	0	0	1	1	2	2
812	25	12	14	10	66	1	1	2	0	2	0	0	0	0	1	2	1
813	38	18	6	4	41	2	1	2	0	2	1	0	0	1	1	2	1
814	45	34	24	21	90	2	2	2	1	2	0	0	0	1	1	2	2
815	18	11	11	14	45	2	1	2	0	4	1	0	0	1	1	2	1
816	27	24	20	16	63	2	2	2	1	4	1	0	0	1	1	2	2
817	18	22	14	18	66	2	1	2	0	3	1	0	0	1	1	2	1
818	19	23	13	17	52	1	1	2	0	2	0	0	0	1	0	2	1
819	23	16	25	12	52	2	1	2	1	2	1	1	0	1	1	2	1
820	32	15	18	18	59	1	1	2	1	4	1	0	0	1	1	2	1
821	23	15	6	5	48	2	1	2	0	4	0	1	0	1	1	2	1
823	18	10	20	18	57	2	1	2	0	1	0	0	0	0	1	2	1
824	18	23	14	14	51	2	1	2	0	2	1	0	1	1	1	2	1
825	21	21	22	17	94	2	2	2	0	3	0	0	0	1	0	2	2
826	21	19	12	6	77	2	1	2	0	2	1	1	1	1	1	2	1
827	24	18	16	16	45	2	1	2	1	1	0	1	0	1	1	2	1
828	30	17	0	8	58	2	2	2	1	1	1	0	0	1	0	2	2
829	39	24	6	4	48	2	2	1	0	1	0	0	0	1	0	2	2
830	31	15	10	1	52	2	2	2	0	2	0	0	0	1	0	2	2
831	42	11	11	11	34	2	2	2	1	2	0	0	0	1	1	2	2
832	35	15	13	10	46	2	2	1	0	2	1	0	0	1	1	2	2
833	30	14	4	11	48	2	2	1	1	2	0	0	0	1	1	2	2
834	22	13	1	0	33	2	1	2	0	3	1	0	0	1	1	2	1
835	18	11	19	16	40	2	1	2	0	3	1	0	0	1	1	2	1
836	38	17	13	11	58	2	2	2	1	4	1	0	0	1	1	2	2
837	48	21	0	1	22	2	2	1	0	2	0	0	0	1	1	2	2
838	48	21	0	1	22	2	2	1	0	2	0	0	0	1	1	2	2
839	29	10	24	20	48	2	2	1	0	1	0	0	0	0	1	1	2
841	19	16	5	3	54	1	1	2	0	3	0	1	0	1	1	2	1
842	24	24	6	2	84	2	2	2	0	2	1	0	0	1	1	2	2
843	18	31	16	20	81	1	1	2	0	2	1	1	0	1	1	2	1
844	19	30	23	16	47	2	1	2	0	1	1	0	0	1	1	2	1
846	43	7	3	0	20	1	2	1	1	2	0	0	0	1	1	2	2
847	23	24	18	19	69	2	2	2	1	1	1	0	0	1	1	2	2
848	20	12	11	10	56	2	1	2	0	2	1	0	0	1	1	2	1
849	20	14	9	2	61	2	1	2	0	4	1	0	0	1	1	2	1
850	19	8	15	11	52	2	1	2	0	2	0	0	0	1	0	2	1
851	33	23	22	21	64	2	2	2	0	4	1	1	0	1	0	2	2
852	35	18	0	3	64	1	2	2	1	2	0	0	0	1	1	2	2
853	32	28	13	10	77	2	2	2	1	2	0	0	0	1	1	2	2
855	19	27	23	21	88	2	1	2	0	4	0	0	1	1	1	2	1
856	18	22	11	14	65	1	1	1	0	4	0	0	0	1	1	2	1
857	53	19	8	7	29	2	2	1	1	3	0	0	0	1	0	2	2
858	34	21	19	15	72	2	2	2	0	2	0	0	0	1	0	2	2
859	34	10	2	2	45	2	2	1	0	3	0	0	0	1	1	2	2
860	47	28	15	10	51	2	2	2	1	3	0	0	0	1	0	1	2
861	18	17	20	18	64	2	1	2	0	3	0	0	0	1	0	2	1
862	23	20	25	17	47	1	2	1	1	4	1	0	0	1	0	2	2
863	18	22	10	11	59	2	1	2	0	3	1	0	0	1	1	2	1
865	28	33	19	17	92	2	2	2	1	1	1	1	1	1	0	2	2
866	18	12	8	11	60	2	1	2	0	3	1	0	0	1	1	1	1
867	23	18	14	9	53	2	2	2	0	3	1	0	0	1	0	2	2
868	36	11	26	18	28	2	3	1	1	2	0	0	0	1	0	2	2
869	51	18	6	9	27	1	2	2	1	4	1	1	0	1	1	2	2
870	30	7	7	1	33	1	1	2	1	2	1	1	0	1	0	2	1
871	33	12	7	6	45	2	1	1	0	1	0	0	0	1	0	2	1
872	32	10	4	2	42	2	2	2	0	4	0	1	0	1	0	2	2
873	26	8	13	17	54	2	1	2	1	1	0	0	0	1	1	2	1
874	23	15	5	0	79	2	1	2	1	1	1	0	0	0	0	2	1
876	22	11	13	6	63	2	1	2	0	1	0	0	0	1	1	2	1
877	48	19	10	7	63	2	2	2	1	2	1	0	0	1	1	2	2
878	20	17	3	5	64	2	1	2	0	4	1	0	0	1	1	2	1
879	22	19	11	10	68	2	1	2	1	2	0	0	0	1	1	2	1
880	32	12	5	5	45	1	2	2	1	3	0	0	0	1	1	2	2
881	23	18	11	12	74	2	2	2	0	2	1	0	0	1	0	2	2
882	26	16	24	17	84	2	2	2	1	4	1	1	0	1	0	1	2
883	24	25	20	21	99	2	1	2	0	4	1	0	0	1	1	2	1
884	20	20	6	6	69	2	2	2	0	1	0	1	0	1	1	2	2
885	25	12	15	9	48	1	1	2	1	3	0	0	0	1	1	2	1
886	21	23	6	8	93	2	1	2	0	2	1	0	0	1	1	2	1
887	18	14	24	20	83	2	1	2	0	3	1	0	0	1	1	2	1
888	18	18	16	17	51	2	1	2	1	2	0	0	0	1	1	2	1
890	49	8	0	0	31	2	3	2	1	3	0	0	0	1	0	2	2
892	23	12	13	15	40	1	1	2	1	1	0	0	0	1	1	2	1
893	23	12	13	15	40	1	1	2	1	1	0	0	0	1	1	2	1
894	22	12	8	6	54	2	1	2	0	3	1	1	0	1	1	2	1
895	23	23	15	10	36	2	1	2	1	2	1	1	0	1	1	2	1
896	25	18	12	10	43	1	1	2	0	2	1	0	0	1	1	1	1
897	21	16	15	15	55	2	2	1	0	2	1	0	0	1	1	2	2
898	18	14	9	6	46	1	1	2	0	2	1	1	0	1	1	2	1
899	24	23	8	12	63	2	2	2	0	2	1	0	0	1	1	2	2
900	18	18	21	15	71	1	1	2	0	4	1	0	0	1	1	2	1
901	19	12	16	9	62	2	1	2	0	3	0	0	0	1	1	2	1
902	28	7	4	3	34	2	1	2	1	4	1	1	0	0	0	2	1
904	18	14	8	13	55	2	1	2	0	1	0	0	0	1	0	2	1
905	18	24	24	17	56	2	1	2	0	4	1	0	0	1	0	2	1
906	24	18	17	11	58	2	1	2	0	3	0	1	0	1	1	2	1
908	39	13	17	12	64	1	2	1	1	2	0	1	0	1	1	2	2
909	53	17	5	0	30	1	2	1	1	2	1	0	0	1	0	2	2
910	50	19	9	14	45	2	2	1	0	2	0	0	0	1	0	1	2
911	29	23	15	12	65	2	2	2	0	4	1	0	0	1	1	2	2
912	31	10	12	7	45	1	1	2	1	2	0	0	0	1	1	2	1
913	48	12	9	6	45	1	2	2	1	4	0	0	0	1	1	2	2
914	20	8	5	1	35	2	1	2	1	2	0	0	0	1	1	2	1
916	23	18	15	6	73	2	2	2	0	4	0	0	0	1	1	2	2
917	29	16	5	6	40	1	1	2	1	2	1	0	0	1	1	2	1
918	25	10	10	2	48	2	1	2	0	2	0	1	0	1	0	2	1
919	21	14	7	9	83	2	1	2	1	2	0	0	0	1	0	2	1
920	19	7	21	8	26	1	1	2	0	2	1	1	0	1	1	2	1
921	20	13	7	3	39	2	1	2	1	1	0	1	0	1	1	2	1
922	29	19	2	0	49	1	2	2	1	2	1	0	0	1	1	2	2
923	28	14	14	7	44	1	1	2	1	4	0	0	0	1	1	2	1
926	19	23	14	12	71	2	1	2	0	1	0	0	0	0	0	2	1
927	25	19	6	7	67	2	1	2	0	1	0	0	0	1	1	2	1
928	20	22	11	12	83	2	1	2	0	4	0	0	0	1	1	2	1
929	21	18	18	14	51	2	1	2	1	1	1	0	1	1	0	2	1
930	22	14	12	7	89	2	1	2	1	3	0	0	1	1	0	2	1
931	26	29	13	16	66	2	2	2	0	1	1	0	0	1	0	2	2
932	25	16	9	8	56	2	2	2	0	3	1	0	0	1	1	2	2
933	36	12	8	7	64	2	2	1	0	4	0	1	0	1	1	2	2
934	21	24	8	11	78	2	2	2	0	2	0	0	0	1	0	2	2
935	47	21	3	2	45	2	2	2	1	2	0	0	0	1	0	2	2
937	18	23	7	8	82	2	1	2	0	1	1	0	0	1	1	2	1
938	42	16	8	8	31	2	2	2	1	2	0	0	0	1	1	2	2
939	27	10	2	7	63	2	2	1	0	2	1	0	0	1	1	2	2
940	36	10	4	6	39	2	2	2	0	3	0	0	0	1	0	2	2
941	32	19	18	20	52	1	2	2	1	4	1	0	0	1	1	2	2
942	23	25	14	11	61	2	1	2	0	3	1	0	0	1	1	2	1
943	21	19	12	8	48	2	1	2	0	2	1	0	0	1	0	2	1
944	24	16	8	10	71	2	2	2	1	4	0	0	0	1	1	2	2
945	22	21	24	18	72	2	1	2	0	4	1	0	0	1	1	2	1
946	32	19	18	20	52	1	2	2	1	4	1	0	0	1	1	2	2
948	19	13	9	1	30	1	1	2	0	3	0	1	0	1	0	2	1
949	28	19	15	15	68	2	2	1	0	2	1	0	0	1	0	2	2
950	27	17	8	16	50	2	2	1	0	1	0	0	0	1	1	2	2
951	23	15	18	14	85	1	1	2	1	4	1	0	0	1	0	2	1
952	18	19	18	11	59	2	1	2	0	2	1	0	0	1	0	2	1
953	19	32	18	16	78	2	1	2	0	2	0	0	0	1	1	2	1
954	20	18	17	15	79	2	2	2	0	4	0	0	0	1	0	2	2
955	22	14	14	11	63	2	1	2	0	2	1	0	0	1	1	2	1
956	34	8	8	9	37	1	2	1	1	3	0	0	0	1	1	2	2
957	18	12	17	10	50	2	1	1	0	4	0	0	0	1	0	2	1
958	24	12	8	6	37	2	2	2	0	4	1	1	0	1	0	2	2
959	21	20	20	21	73	2	1	2	0	4	1	0	0	1	1	2	1
960	33	23	16	16	55	2	2	2	1	2	1	0	0	1	1	2	2
961	21	9	10	9	56	2	1	2	0	2	0	0	0	1	0	2	1
962	20	13	18	12	68	2	1	2	1	2	1	0	0	1	0	2	1
963	52	9	5	3	31	2	3	1	1	2	0	0	0	1	0	2	2
964	29	12	4	2	67	2	2	2	1	4	0	0	0	1	0	2	2
965	22	15	16	16	45	2	1	2	1	1	1	0	0	1	1	2	1
966	26	11	6	5	90	2	2	2	0	3	0	0	0	1	1	2	2
968	18	16	11	21	85	2	1	2	0	2	1	0	0	1	0	2	1
969	26	14	18	14	55	2	2	2	0	2	0	0	0	1	1	2	2
970	21	21	15	16	64	2	1	2	0	3	0	1	0	1	1	2	1
971	36	25	4	4	64	2	2	2	0	2	0	0	0	1	1	2	2
972	54	21	9	9	48	2	2	1	0	3	1	0	0	1	1	1	2
973	23	7	9	3	64	1	1	2	1	2	0	0	0	1	0	2	1
976	21	11	26	14	62	2	2	2	0	2	0	0	0	1	0	2	2
977	24	16	8	6	41	2	1	2	0	2	1	0	0	1	0	2	1
978	38	24	13	11	58	2	2	1	1	2	1	0	0	1	1	1	2
979	18	14	5	4	63	2	1	2	0	3	0	0	0	1	1	2	1
980	19	21	20	12	79	2	1	2	0	3	0	0	0	1	1	2	1
981	21	23	19	15	69	2	2	2	0	2	0	0	0	1	0	2	2
982	25	18	20	14	57	2	1	2	1	2	1	0	0	0	1	2	1
983	18	9	9	6	45	2	1	2	0	1	0	0	0	1	0	2	1
984	20	10	20	19	47	2	1	2	0	3	1	0	0	1	1	2	1
985	19	20	10	6	65	2	1	2	0	2	0	0	0	1	0	2	1
986	19	14	11	15	41	2	1	2	0	2	1	1	0	1	1	1	1
987	21	18	13	11	66	1	1	2	0	2	1	0	0	1	1	2	1
988	22	18	19	21	78	2	1	2	1	1	1	1	0	1	0	1	1
990	22	20	15	17	57	2	1	2	0	2	1	0	0	1	1	2	1
991	19	19	7	2	88	2	1	2	0	2	0	1	0	1	1	2	1
992	18	10	16	10	72	2	1	2	0	4	0	0	0	1	1	2	1
993	25	26	18	6	78	2	2	2	0	4	0	1	0	1	0	2	2
994	19	11	12	9	49	2	1	2	0	2	0	0	0	1	1	2	1
995	19	13	7	3	49	2	1	2	0	4	0	0	0	1	1	2	1
996	47	11	7	10	44	2	2	1	0	1	0	0	0	1	0	1	2
997	20	13	6	3	62	2	2	2	0	2	1	0	0	1	1	2	2
1000	20	11	6	0	37	2	1	2	0	3	0	0	0	1	1	2	1
1002	20	21	20	17	66	2	1	2	0	4	1	0	0	1	1	2	1
1003	20	16	4	2	53	2	1	2	0	3	0	0	0	1	0	2	1
1004	20	22	15	10	66	2	1	2	0	2	1	0	0	1	1	2	1
1005	27	7	15	9	60	2	1	1	1	2	1	0	0	1	1	2	1
1006	20	23	17	11	92	2	1	2	0	1	0	0	0	1	1	2	1
1007	21	17	16	13	78	2	1	2	0	2	1	0	0	1	0	2	1
1008	34	13	16	15	56	1	2	1	1	4	1	0	0	1	1	2	2
1009	22	11	15	12	45	2	1	2	1	2	0	0	0	1	0	2	1
1010	21	7	12	4	45	1	1	1	0	3	0	0	0	1	0	2	1
1011	24	13	9	7	35	2	2	2	1	3	1	0	0	1	0	2	2
1012	18	20	17	13	93	2	1	2	0	2	1	0	0	1	1	2	1
1013	18	33	20	17	95	2	1	2	0	1	1	1	0	1	1	2	1
1014	36	24	13	15	37	1	1	2	0	2	0	0	0	1	1	2	1
1015	24	20	4	8	37	2	1	2	1	3	1	1	0	1	1	2	1
1016	19	10	6	3	41	2	1	2	0	1	0	1	0	1	0	2	1
1017	32	15	22	10	48	2	2	2	0	2	1	0	0	1	0	2	2
1018	25	20	12	8	48	2	2	2	0	4	1	0	0	1	1	2	2
1019	20	8	0	0	31	1	1	2	0	2	1	1	0	1	1	2	1
1020	29	17	14	11	31	2	2	2	1	4	0	1	0	1	0	2	2
1021	22	25	15	9	85	2	1	2	0	2	0	0	0	1	1	2	1
1022	23	18	6	12	59	2	2	2	0	2	1	1	0	0	1	2	2
1023	24	8	4	8	22	2	1	2	0	3	1	0	0	1	1	2	1
1024	31	11	8	5	49	1	1	2	1	4	1	0	0	1	1	2	1
1025	23	14	7	3	30	2	1	2	1	4	0	1	0	1	1	2	1
1026	38	24	15	18	72	1	3	1	1	2	1	0	0	1	1	1	2
1027	24	13	5	2	32	2	1	2	1	2	0	0	0	1	1	2	1
1028	28	20	10	10	77	2	2	2	1	2	1	0	0	1	1	2	2
1029	22	15	7	2	70	2	1	2	1	1	0	0	0	1	1	2	1
1032	18	16	22	17	71	2	1	1	0	2	1	0	0	1	1	1	1
1033	27	10	7	5	35	2	1	2	1	4	0	0	0	1	1	1	1
1034	20	14	8	2	37	1	1	2	0	2	0	0	0	1	1	2	1
1035	20	18	19	13	69	2	1	2	0	3	1	0	0	1	1	2	1
1036	20	23	17	14	88	2	1	2	0	2	1	1	0	1	0	2	1
1037	27	28	15	11	76	2	2	2	0	3	0	0	0	1	1	1	2
1038	19	20	15	13	55	2	1	2	0	1	0	1	0	1	0	1	1
1039	29	10	9	6	71	2	2	2	1	2	0	0	0	1	0	2	2
1040	22	7	21	21	70	2	1	2	0	4	1	0	1	1	0	2	1
1041	21	9	7	5	53	2	1	2	0	3	1	0	0	1	0	2	1
1042	18	12	21	13	83	2	1	2	0	1	1	0	0	1	1	2	1
1043	25	28	7	5	72	2	1	2	1	3	1	0	0	1	1	2	1
1044	26	22	8	14	64	1	1	2	1	2	0	1	0	1	1	2	1
1045	24	24	13	18	82	2	1	2	0	2	0	0	0	1	1	2	1
1046	22	18	15	21	52	2	1	2	0	1	1	0	0	1	1	2	1
1047	19	18	13	3	75	2	1	2	0	3	0	0	0	1	0	2	1
1048	20	11	12	10	40	1	1	2	0	3	1	0	0	0	1	2	1
1049	43	23	4	0	39	1	2	1	1	1	0	0	0	1	0	2	2
1050	19	18	11	14	96	2	1	2	0	3	1	0	0	1	1	2	1
1051	36	7	2	5	36	1	2	2	1	4	0	0	0	0	0	2	2
1052	24	20	13	6	50	1	1	2	0	1	1	0	0	1	1	2	1
1054	29	19	5	8	75	1	2	2	1	4	0	0	0	0	1	2	2
1055	19	26	14	12	75	2	1	2	0	3	0	0	0	1	0	2	1
1056	29	15	10	21	64	1	2	2	1	4	1	1	1	1	1	2	2
1057	25	18	7	7	67	2	1	2	1	4	1	0	0	1	0	2	1
1058	23	17	13	18	63	2	1	2	1	2	1	0	0	1	1	2	1
1059	21	20	13	10	68	2	2	2	0	2	0	0	0	1	1	2	2
1060	22	11	6	5	40	2	2	2	0	2	1	1	0	1	0	2	2
1061	18	16	19	13	88	2	1	2	0	2	1	0	0	1	1	2	1
1062	53	22	9	8	31	2	2	1	1	2	0	0	0	1	1	2	2
1063	23	23	14	11	74	2	1	2	0	4	0	0	0	1	1	2	1
1064	22	13	24	15	44	1	1	2	1	2	0	0	0	0	1	2	1
1065	20	27	15	12	86	1	1	2	0	4	0	0	0	1	1	2	1
1066	20	21	20	17	66	2	1	2	0	4	1	0	0	1	1	2	1
1067	27	25	13	10	71	2	2	2	0	3	0	1	0	1	1	2	2
1068	30	17	24	21	63	2	2	2	1	3	0	0	0	1	0	2	2
1069	29	14	11	0	39	1	1	2	1	3	0	0	0	1	1	2	1
1070	20	10	12	7	50	2	1	2	0	2	1	0	0	1	1	2	1
1071	40	12	5	7	44	1	2	2	1	3	0	0	0	1	0	2	2
1072	40	17	7	8	40	2	2	1	0	1	1	0	0	1	0	2	2
1073	40	13	0	3	21	1	2	1	1	3	1	1	0	1	1	2	2
1074	25	7	0	0	20	1	1	2	1	3	0	0	0	0	0	2	1
1075	18	18	24	21	80	2	1	1	0	1	1	0	0	1	1	2	1
1076	22	10	8	4	49	2	1	2	1	4	1	0	0	1	0	2	1
1077	20	28	19	8	95	2	1	2	0	2	0	0	0	1	0	2	1
1078	18	10	18	7	93	2	1	2	0	3	0	0	0	1	1	2	1
1079	20	19	7	5	73	2	1	2	0	2	0	0	0	1	1	2	1
1080	58	15	0	1	32	2	2	1	1	1	1	0	0	1	0	2	2
1081	21	19	16	14	58	2	2	2	0	4	0	0	0	1	1	2	2
1082	53	28	6	4	58	1	2	1	1	1	1	0	0	1	1	1	2
1083	21	22	8	4	37	2	1	2	0	1	1	0	0	1	1	2	1
1084	20	20	7	4	50	2	1	2	0	4	0	0	0	1	0	2	1
1085	46	22	1	7	78	2	2	2	1	4	1	0	0	1	1	2	2
1086	50	8	3	3	26	2	2	1	0	2	0	0	0	1	0	1	2
1087	18	13	18	7	34	2	1	2	0	3	0	1	1	1	0	2	1
1088	18	13	18	7	34	2	1	2	0	3	0	1	1	1	0	2	1
1089	20	19	11	6	73	2	2	2	0	3	0	0	0	1	0	2	2
1090	69	12	0	0	28	1	2	2	0	4	0	0	0	1	1	2	2
1091	25	13	4	3	34	2	2	2	0	1	1	0	0	1	0	2	2
1093	21	20	5	8	74	2	1	2	1	4	1	0	0	1	0	2	1
1094	18	10	21	14	51	2	1	2	0	3	1	0	0	1	1	2	1
1095	22	10	7	3	37	2	1	2	1	1	0	0	0	1	0	2	1
1096	21	13	13	21	32	1	1	1	0	1	0	0	0	1	1	1	1
1097	23	16	6	6	36	2	1	2	0	2	1	0	0	1	0	2	1
1098	30	18	11	8	93	2	3	2	1	1	1	0	0	0	0	2	2
1099	31	11	9	3	54	2	2	1	0	1	0	0	0	1	0	2	2
1100	33	15	21	15	58	2	2	1	1	2	1	0	0	1	1	2	2
1101	20	23	14	8	42	2	1	2	0	3	1	0	0	1	1	2	1
1102	23	7	0	3	27	2	1	2	1	2	0	0	0	1	1	2	1
1103	34	19	12	11	88	2	2	2	1	3	0	0	0	1	0	2	2
1104	23	20	8	21	43	2	2	1	0	2	0	0	0	1	0	2	2
1105	30	32	17	14	61	2	2	2	0	4	0	0	0	1	0	2	2
1106	20	7	22	18	62	2	1	2	0	1	0	0	0	1	0	2	1
1108	24	18	21	14	76	2	1	2	0	3	0	0	0	1	1	2	1
1109	23	19	19	10	89	2	2	2	1	4	1	0	0	1	1	2	2
1110	25	32	25	21	81	2	1	2	1	2	1	1	1	1	1	2	1
1111	25	15	13	10	52	2	2	2	0	4	0	0	1	1	0	2	2
1112	18	12	8	11	60	2	1	2	0	3	1	0	0	1	1	1	1
1113	28	13	7	0	31	1	1	2	0	3	1	0	0	1	1	2	1
1114	23	22	11	4	74	2	1	2	0	3	1	1	0	1	1	2	1
1115	22	25	23	16	82	2	1	2	0	3	1	0	0	1	1	2	1
1116	45	27	9	18	84	2	2	2	0	1	0	0	0	1	0	2	2
1117	21	14	15	13	61	2	1	2	0	3	0	0	0	1	1	2	1
1118	18	13	8	7	38	2	1	2	1	1	1	1	0	1	0	2	1
1119	22	14	5	3	59	2	1	2	0	2	0	0	0	1	0	2	1
1120	27	30	27	21	58	1	1	2	1	3	1	0	0	1	1	2	1
1121	21	9	26	18	28	2	1	2	0	3	1	0	0	1	0	1	1
1122	22	15	13	9	66	1	1	2	0	3	0	0	0	1	1	2	1
1123	23	12	8	2	24	2	1	2	1	1	1	0	0	1	1	2	1
1125	50	21	3	7	35	1	2	2	1	1	0	0	0	1	0	2	2
1126	27	8	7	10	54	2	1	2	0	2	1	1	0	1	1	2	1
1127	27	20	14	21	37	1	1	2	1	2	0	1	1	1	0	2	1
1129	30	14	11	17	78	2	2	2	0	3	0	0	0	1	1	2	2
1130	19	13	4	4	79	2	1	2	0	4	1	0	0	1	1	2	1
1131	21	9	6	3	46	2	1	2	0	2	0	0	0	0	1	2	1
1132	45	10	4	1	30	2	2	1	0	2	0	0	0	1	0	2	2
1133	22	24	14	10	85	2	1	2	0	3	0	0	0	1	1	2	1
1134	21	23	25	18	92	2	1	2	0	2	0	0	0	1	1	2	1
1135	18	13	11	7	32	2	1	1	0	3	1	0	0	1	1	2	1
1137	25	20	22	21	50	2	1	2	1	2	1	0	1	1	0	2	1
1138	18	13	21	18	44	2	1	1	0	2	0	0	0	1	1	1	1
1139	36	16	7	11	38	2	2	1	0	2	0	1	0	1	1	2	2
1140	23	30	9	12	74	2	1	2	0	3	1	1	0	1	1	1	1
1141	22	18	0	4	33	1	1	2	0	3	1	0	0	1	1	2	1
1144	27	8	6	3	55	2	2	2	0	2	0	0	0	1	1	2	2
1145	22	10	2	2	66	2	1	2	0	2	1	0	0	1	1	2	1
1146	31	27	14	17	67	2	1	1	1	1	0	0	0	1	0	2	1
1147	23	19	13	7	87	2	2	2	0	2	1	0	0	1	1	2	2
1148	24	17	9	13	57	2	1	2	0	1	0	0	0	1	0	2	1
1149	18	9	7	0	29	2	1	2	1	2	1	0	0	1	0	2	1
1150	36	22	4	8	51	2	2	1	0	4	0	0	0	1	1	2	2
1151	45	14	4	0	33	1	2	1	1	2	0	1	0	1	1	2	2
1153	22	12	11	17	79	1	1	2	0	4	0	0	0	1	1	2	1
1154	20	17	22	21	49	2	1	2	0	2	0	0	0	1	1	2	1
1155	22	18	11	6	37	2	2	2	0	1	1	0	0	0	0	2	2
1157	19	19	20	16	67	2	1	2	1	1	1	0	0	1	1	2	1
1158	21	23	23	18	91	2	1	2	0	2	1	1	0	1	0	2	1
1159	18	18	14	7	45	2	1	2	1	1	1	0	0	1	1	2	1
1160	28	27	13	9	49	2	2	2	0	2	0	1	0	1	0	2	2
1161	20	15	5	3	38	2	1	2	0	3	1	1	0	1	1	2	1
1162	20	15	5	3	38	2	1	2	0	3	1	1	0	1	1	2	1
1163	18	13	19	12	87	2	1	2	0	2	1	0	0	1	1	2	1
1165	21	16	4	3	28	1	1	2	0	4	1	0	0	1	1	2	1
1166	18	12	8	7	42	2	1	2	0	2	1	0	0	1	1	2	1
1167	18	24	21	21	86	2	1	2	0	2	1	0	0	1	1	2	1
1168	23	12	15	20	34	1	1	2	1	1	0	0	0	1	1	2	1
1169	29	13	6	1	56	2	1	2	1	1	1	0	0	1	0	2	1
1170	19	12	12	14	54	2	1	2	0	2	1	0	0	1	1	2	1
1174	18	18	12	6	45	2	1	2	0	3	1	1	0	1	1	2	1
1175	19	16	3	1	50	2	1	2	0	2	0	0	0	1	0	2	1
1176	18	19	7	14	60	2	1	2	1	3	0	0	0	1	0	2	1
1178	19	21	7	10	60	2	1	2	0	3	0	0	0	1	1	2	1
1179	18	20	14	12	83	2	1	2	0	1	1	0	0	1	1	2	1
1180	18	13	7	1	40	2	1	2	0	4	0	0	0	1	1	2	1
1181	22	14	5	2	36	1	1	2	0	4	1	0	0	1	1	2	1
1182	18	16	19	5	86	2	1	2	0	2	1	0	0	1	1	2	1
1183	24	18	18	12	46	2	1	2	0	4	1	0	0	1	1	2	1
1184	23	17	11	10	85	2	2	2	0	4	0	0	0	1	1	2	2
1185	19	19	11	14	55	2	1	2	0	3	0	0	0	1	1	2	1
1186	20	18	20	11	81	2	1	2	0	1	1	0	0	1	1	2	1
1187	24	18	20	15	59	2	1	2	0	3	1	1	0	1	1	2	1
1188	24	21	8	11	59	2	1	2	1	3	0	0	0	1	0	2	1
1189	18	10	3	2	63	2	1	2	0	2	1	0	0	1	1	2	1
1191	19	16	6	3	40	2	1	2	0	4	1	0	0	1	1	2	1
1192	25	21	16	11	51	2	1	2	1	2	1	0	0	1	1	2	1
1193	21	20	21	19	98	2	1	2	1	3	1	0	0	1	1	2	1
1194	21	12	13	13	67	2	1	2	0	3	1	1	0	1	0	2	1
1195	22	14	12	7	89	2	1	2	1	3	0	0	1	1	0	2	1
1196	18	13	11	7	32	2	1	1	0	3	1	0	0	1	1	2	1
1197	20	8	5	7	42	2	2	2	0	2	0	0	0	1	1	2	2
1198	37	22	12	19	61	2	2	1	0	2	0	0	0	1	0	2	2
1199	18	12	7	9	56	2	1	2	0	3	0	0	0	1	1	2	1
1200	36	15	5	4	60	2	2	1	0	2	0	0	0	0	0	2	2
1201	33	24	15	18	63	2	2	2	1	4	0	0	0	1	1	2	2
1202	25	13	5	2	36	2	1	2	0	2	0	0	0	1	1	2	1
1203	24	16	12	14	67	2	2	2	0	3	0	1	0	1	1	2	2
1204	30	17	15	12	76	2	2	2	1	2	1	1	0	1	1	2	2
1205	24	20	14	9	68	2	1	2	1	3	0	0	0	1	1	2	1
1206	50	13	12	6	38	2	3	2	0	2	0	0	0	1	1	2	2
1207	34	25	6	6	60	2	2	2	0	4	0	0	0	1	1	2	2
1209	32	8	3	2	32	1	2	2	1	2	0	0	0	1	1	2	2
1210	24	25	11	6	65	2	2	2	0	1	1	0	1	1	1	2	2
1211	29	16	14	11	72	2	2	2	1	2	0	0	0	1	1	2	2
1212	32	14	11	7	62	2	1	2	1	4	1	0	0	1	1	2	1
1213	36	21	12	9	64	2	2	2	1	3	0	0	0	1	1	2	2
1214	30	18	14	12	77	2	2	2	1	2	0	0	0	1	0	2	2
1215	21	28	10	16	81	2	1	2	0	1	0	0	0	1	1	2	1
1216	19	9	3	0	23	2	2	2	0	1	1	0	0	1	0	2	2
1217	27	12	9	6	41	1	2	2	1	4	1	1	0	1	1	2	2
1218	23	14	11	14	74	2	1	2	0	3	0	1	0	1	1	2	1
1219	21	22	11	0	91	2	1	1	0	1	1	1	0	1	0	2	1
1220	37	26	17	15	63	2	2	2	1	3	0	1	0	1	1	1	2
1222	24	17	19	13	41	2	1	2	0	3	0	1	0	1	1	2	1
1223	19	20	6	4	70	2	1	2	0	3	1	0	0	1	1	2	1
1224	18	11	15	12	79	2	1	2	0	1	0	0	0	1	1	2	1
1225	25	17	9	14	67	2	2	2	0	3	0	0	0	1	1	2	2
1226	23	20	19	14	59	2	1	2	1	4	1	0	0	1	1	2	1
1227	21	21	19	15	65	2	1	2	0	2	0	1	0	1	1	2	1
1228	18	16	10	7	35	2	1	2	0	2	0	0	0	1	1	2	1
1229	18	17	14	17	75	2	2	2	0	1	1	0	0	1	1	2	2
1230	21	17	13	9	46	1	1	2	1	1	1	0	0	1	1	2	1
1231	22	8	11	5	29	1	1	2	0	2	0	1	0	1	1	2	1
1232	22	11	13	6	63	2	1	2	0	1	0	0	0	1	1	2	1
1233	21	18	15	11	53	2	1	2	0	4	1	0	0	1	0	2	1
1234	25	23	23	21	82	2	1	2	0	1	1	0	0	1	0	1	1
1235	24	12	4	8	38	2	1	2	0	1	1	0	0	1	1	2	1
1236	19	12	10	4	44	2	1	2	0	2	1	0	0	1	0	2	1
1237	32	19	16	13	64	2	2	2	0	4	0	0	0	1	1	2	2
1238	35	22	9	6	37	2	2	2	0	2	1	0	0	1	1	2	2
1240	21	23	10	7	51	2	1	2	0	2	1	0	0	1	1	2	1
1241	20	11	6	3	31	1	1	2	0	1	1	0	0	0	1	2	1
1242	25	24	12	7	58	1	1	2	1	3	0	0	0	1	1	2	1
1243	27	19	3	1	65	2	2	1	0	2	1	0	0	1	1	2	2
1244	20	7	0	1	51	2	1	2	1	4	0	0	0	1	1	2	1
1245	20	19	7	5	73	2	1	2	0	2	0	0	0	1	1	2	1
1246	22	29	19	17	82	2	1	2	0	2	1	0	0	1	0	1	1
1247	22	31	17	12	65	2	1	2	0	1	1	0	0	1	0	2	1
1248	20	14	16	13	62	2	1	2	0	2	0	0	0	1	1	2	1
1250	18	7	20	18	34	2	1	2	1	1	0	1	0	1	0	2	1
1251	24	9	12	10	63	2	2	2	1	2	1	0	0	0	0	2	2
1252	25	13	4	4	30	1	1	2	1	3	0	0	0	1	1	2	1
1253	25	18	7	7	67	2	1	2	1	4	1	0	0	1	0	2	1
1254	24	10	26	17	50	2	1	2	0	3	1	0	0	1	1	1	1
1256	21	8	4	0	26	1	1	2	0	2	1	0	0	1	0	2	1
1257	22	17	13	0	38	2	1	2	1	3	1	0	0	1	0	2	1
1259	21	8	2	0	32	1	1	2	0	4	0	0	0	1	0	2	1
1260	30	20	15	21	66	2	2	2	1	3	1	0	0	1	1	2	2
1261	31	18	6	7	63	2	2	2	1	2	1	1	0	1	1	2	2
1262	23	7	10	2	35	1	1	2	0	4	1	0	0	1	1	2	1
1263	48	21	6	0	36	1	2	2	0	2	1	0	0	1	0	2	2
1264	21	22	21	15	76	2	1	2	0	3	1	0	0	1	1	2	1
1265	23	12	19	21	82	2	1	2	0	2	1	0	0	1	1	2	1
1266	24	15	18	6	54	2	1	2	1	2	0	1	0	1	1	2	1
1267	23	13	9	6	77	2	1	2	0	3	0	0	0	1	0	2	1
1268	25	23	10	6	47	1	1	2	1	2	1	1	0	1	1	1	1
1269	18	24	19	21	100	2	1	1	0	2	1	1	0	0	0	2	1
1270	20	12	11	8	56	2	1	2	0	2	1	1	0	1	0	2	1
1271	18	11	20	9	57	2	1	1	0	4	1	1	0	1	0	2	1
1272	18	11	20	9	57	2	1	1	0	4	1	1	0	1	0	2	1
1273	18	11	20	9	57	2	1	1	0	4	1	1	0	1	0	2	1
1275	24	22	14	15	72	2	2	2	0	2	1	0	0	1	1	2	2
1277	22	17	24	12	42	1	1	2	0	2	0	0	0	1	1	2	1
1278	28	9	10	0	24	2	1	2	0	4	1	0	0	1	1	2	1
1279	22	7	21	20	38	2	1	2	0	2	1	1	0	0	1	2	1
1280	25	13	8	1	33	2	1	2	1	1	1	1	0	0	1	2	1
1281	21	17	11	2	58	2	1	2	0	2	1	0	0	1	1	2	1
1282	53	18	10	8	37	2	2	2	0	4	0	0	0	1	1	2	2
1284	26	24	18	18	83	2	1	2	0	2	1	1	0	1	1	2	1
1286	40	25	2	2	30	2	2	2	0	3	0	0	0	1	1	2	2
1287	20	11	13	9	54	2	1	1	0	3	0	1	0	1	0	2	1
1288	19	33	19	21	52	2	1	2	0	3	1	0	0	1	0	2	1
1289	22	7	21	20	38	2	1	2	0	2	1	1	0	0	1	2	1
1290	24	19	20	18	44	2	1	2	0	3	0	0	0	1	1	2	1
1291	19	8	15	11	52	2	1	2	0	2	0	0	0	1	0	2	1
1292	19	7	4	2	43	2	1	2	0	4	1	0	0	1	1	2	1
1293	30	12	21	18	52	2	2	2	0	3	1	0	0	1	1	2	2
1294	27	7	7	1	37	2	1	2	1	3	1	1	0	0	1	2	1
1295	18	13	18	4	42	2	1	2	0	3	0	0	0	1	1	2	1
1296	33	12	14	3	65	1	3	2	1	4	0	0	0	1	1	2	2
1297	24	20	9	12	81	2	1	2	1	3	0	1	0	1	1	2	1
1298	45	20	11	9	73	2	2	1	0	2	1	1	0	1	0	2	2
1299	21	8	3	4	75	2	1	2	1	2	1	1	0	1	1	2	1
1300	31	8	3	2	38	2	1	2	0	3	0	0	0	1	0	2	1
1301	18	16	17	10	62	2	1	2	0	3	1	0	0	1	0	2	1
1302	24	9	5	4	68	2	1	2	0	3	1	1	0	1	1	2	1
1304	26	24	14	9	58	2	2	2	0	2	0	0	0	1	1	2	2
1306	20	7	11	7	44	2	1	2	1	3	1	1	0	1	1	2	1
1307	28	13	15	12	38	2	1	2	0	3	0	1	0	1	1	1	1
1308	47	11	4	2	44	2	2	2	1	4	1	0	0	0	0	2	2
1309	23	19	18	14	34	2	2	2	0	4	1	0	1	0	1	2	2
1310	30	17	7	11	57	2	2	1	0	1	0	0	0	1	0	2	2
1312	18	12	7	6	30	1	1	2	0	2	0	0	0	1	1	2	1
1313	25	23	10	6	47	1	1	2	1	2	1	1	0	1	1	1	1
1314	24	20	20	21	60	2	1	2	1	1	0	0	0	1	1	2	1
1316	32	14	12	1	60	2	3	2	1	3	0	0	0	1	0	2	2
1317	23	16	2	0	29	2	1	2	1	1	0	0	0	1	0	2	1
1318	21	13	15	12	70	2	1	2	0	2	0	0	0	1	1	2	1
1319	44	11	7	3	33	1	1	2	0	2	1	0	0	1	1	2	1
1320	45	31	18	18	68	1	1	1	1	1	1	1	1	1	1	2	1
1322	45	23	17	6	78	2	1	2	1	3	1	1	0	1	1	2	1
1323	25	17	12	9	69	2	1	2	0	3	1	0	0	1	1	2	1
1324	36	28	23	21	86	2	1	2	1	1	1	0	0	1	1	1	1
1325	23	17	15	10	63	2	1	2	0	2	1	0	0	1	1	2	1
1326	20	16	7	4	48	2	1	2	1	1	0	0	0	1	0	2	1
1327	48	31	7	7	45	2	2	1	0	3	0	1	0	1	0	2	2
1328	33	23	5	2	85	2	2	2	0	2	0	0	0	1	1	2	2
1329	24	8	7	0	32	2	1	2	0	4	1	1	0	1	0	2	1
1330	23	11	19	5	42	2	1	2	1	4	1	1	0	1	1	2	1
1331	24	23	25	21	84	2	3	2	1	1	1	1	0	1	1	2	2
1332	29	17	0	8	58	1	1	2	1	3	0	0	0	1	1	2	1
1333	44	13	6	5	44	2	3	2	1	1	0	0	0	1	1	2	2
1334	24	17	10	13	85	2	2	2	0	3	0	0	0	1	1	2	2
1335	30	21	17	14	84	2	2	2	0	2	0	0	0	1	1	2	2
1336	39	34	19	21	85	2	2	1	0	1	1	1	0	1	0	2	2
1337	22	17	7	13	72	2	1	2	1	1	1	0	0	1	1	2	1
1339	29	15	13	10	51	2	2	2	1	2	1	0	0	1	0	2	2
1340	51	7	3	2	20	1	2	2	0	1	1	1	0	1	1	1	2
1341	32	19	5	6	75	2	2	2	1	4	1	1	0	1	1	2	2
1342	32	19	5	6	75	2	2	2	1	4	1	1	0	1	1	2	2
1343	70	14	0	0	20	1	3	1	1	2	0	0	0	1	1	2	2
1344	30	10	14	9	33	2	2	1	0	1	0	1	0	1	0	2	2
1345	39	9	27	20	53	2	2	1	1	2	1	0	0	1	0	1	2
1346	35	22	15	18	64	2	2	2	1	3	0	0	0	1	1	2	2
1347	30	9	3	0	26	1	2	2	1	3	1	1	0	1	0	2	2
1348	19	27	22	18	98	2	1	2	0	2	1	0	0	1	1	1	1
1350	26	28	19	15	78	2	3	2	1	3	1	0	0	1	1	2	2
1351	26	22	18	21	61	2	1	2	1	4	1	0	1	1	1	2	1
1352	26	15	12	2	48	1	1	2	1	4	1	1	0	1	1	1	1
1353	31	24	15	18	80	2	2	2	0	3	1	1	0	1	0	2	2
1354	34	21	7	7	39	1	3	2	1	2	1	1	0	0	0	2	2
1355	37	11	12	7	51	1	2	1	1	2	0	0	0	1	1	2	2
1356	19	9	22	7	59	2	1	2	0	3	1	0	0	1	1	2	1
1357	20	8	17	10	53	2	1	2	0	1	1	1	0	1	1	2	1
1358	38	15	6	8	43	2	2	1	1	1	1	0	0	1	1	2	2
1359	21	12	20	21	64	2	1	2	0	4	1	0	0	1	1	2	1
1360	37	22	16	19	76	2	2	2	1	3	1	1	0	1	0	2	2
1361	28	10	14	5	45	2	2	2	0	4	0	0	0	1	0	2	2
1362	18	15	5	2	57	1	1	1	1	2	0	0	0	1	1	2	1
1363	35	9	9	11	46	1	2	2	1	3	0	1	0	1	0	2	2
1364	22	13	6	6	51	2	1	2	1	2	0	0	0	1	0	2	1
1365	21	27	21	16	80	2	2	2	0	1	1	0	1	1	1	2	2
1366	32	31	19	21	75	2	3	2	0	3	0	1	0	1	1	2	2
1367	28	10	10	5	40	2	2	2	0	3	0	1	0	1	1	2	2
1368	19	13	4	4	79	2	1	2	0	4	1	0	0	1	1	2	1
1369	23	7	6	0	31	1	1	1	0	4	1	0	0	1	0	2	1
1370	21	13	4	2	40	2	1	2	0	3	0	0	0	1	1	2	1
1371	25	18	5	3	46	2	2	2	0	3	0	0	0	1	1	2	2
1372	18	19	8	4	75	2	1	2	0	2	0	0	0	1	0	2	1
1373	40	19	7	4	51	1	2	2	1	3	0	0	0	1	1	2	2
1374	54	14	7	7	40	2	2	2	0	3	0	0	0	1	1	1	2
1375	21	15	19	14	55	2	1	2	0	4	1	0	0	1	1	1	1
1376	32	22	8	7	71	2	2	2	1	4	1	0	0	1	1	2	2
1377	32	22	8	7	71	2	2	2	1	4	1	0	0	1	1	2	2
1378	25	14	15	10	36	2	1	2	0	2	0	1	0	1	1	2	1
1379	21	11	5	2	47	2	2	2	0	3	0	0	0	1	0	2	2
1380	24	14	3	0	62	2	2	2	0	2	1	0	0	1	1	2	2
1381	23	11	13	15	54	1	1	2	1	4	0	1	0	0	0	2	1
1382	24	21	20	14	66	1	2	1	1	2	0	0	0	1	1	2	2
1383	24	16	18	20	70	2	1	2	0	2	0	0	0	1	1	2	1
1384	21	11	17	9	40	2	1	2	0	3	0	1	0	1	0	2	1
1385	40	16	5	5	64	2	2	1	0	4	0	0	0	1	0	2	2
1386	18	13	10	4	38	1	1	2	0	2	1	0	0	1	1	2	1
1387	18	21	19	5	57	1	1	2	0	4	0	0	0	1	1	2	1
1388	25	16	9	8	71	1	2	2	1	2	1	1	0	1	1	2	2
1389	18	22	21	19	90	2	1	2	0	2	1	0	0	1	1	2	1
1391	28	21	11	8	86	2	2	2	1	3	1	0	0	1	1	2	2
1392	23	18	18	10	68	2	2	2	0	2	1	0	0	1	0	2	2
1394	18	9	2	0	30	1	1	1	0	1	1	1	0	1	0	2	1
1396	18	7	4	8	65	2	1	2	0	4	0	0	1	1	0	2	1
1397	19	18	18	4	25	2	1	2	0	4	0	0	0	1	1	2	1
1398	19	8	5	2	35	2	1	2	0	1	0	0	0	0	0	2	1
1399	19	27	16	15	85	2	1	2	0	2	1	0	0	1	1	2	1
1400	18	7	4	0	26	1	1	1	0	3	0	0	0	1	0	2	1
1401	27	13	9	12	67	2	2	2	1	2	1	0	1	1	1	2	2
1402	18	21	17	6	48	2	1	2	0	2	1	0	0	1	1	2	1
1403	26	9	6	0	43	2	1	2	1	3	0	1	0	0	1	2	1
1404	19	14	6	9	59	2	1	2	0	2	0	0	0	1	1	2	1
1406	29	17	20	15	66	2	2	2	1	4	1	0	0	1	1	2	2
1407	27	12	10	8	50	2	2	2	0	4	0	0	0	1	1	2	2
1408	24	14	13	4	28	1	1	2	1	4	0	1	0	1	1	2	1
1409	23	14	19	11	52	2	1	2	1	1	1	0	0	0	0	1	1
1410	37	19	7	3	41	2	2	2	1	3	0	0	0	1	1	2	2
1411	21	13	15	12	70	2	1	2	0	2	0	0	0	1	1	2	1
1412	18	14	6	3	55	2	1	2	0	2	0	1	0	1	1	2	1
1413	43	7	8	5	33	2	3	1	1	3	0	0	0	0	0	2	2
1414	21	13	16	8	51	1	1	2	1	1	0	0	0	0	1	1	1
1415	38	17	17	12	55	2	1	2	1	2	1	0	0	1	1	1	1
1416	21	7	13	12	40	1	2	1	1	2	0	0	0	0	0	2	2
1417	22	21	20	11	87	2	1	2	0	2	1	0	0	1	0	2	1
1418	20	20	13	10	63	2	1	2	1	2	0	1	0	1	1	2	1
1420	18	18	9	10	68	1	1	2	0	1	1	0	0	1	1	2	1
1421	46	7	4	3	27	2	2	2	1	3	0	1	0	1	0	2	2
1422	35	12	6	3	37	2	1	2	1	2	1	1	0	1	0	2	1
1423	25	10	10	2	48	2	1	2	0	2	0	1	0	1	0	2	1
1424	27	9	5	5	27	1	1	1	1	2	1	0	0	1	0	2	1
1425	21	16	11	14	52	1	1	2	1	2	0	0	0	0	1	2	1
1426	31	15	6	7	57	2	1	2	0	1	1	0	0	1	0	2	1
1427	21	12	3	0	28	2	1	2	0	2	0	0	0	1	1	2	1
1428	19	17	7	15	78	2	1	2	0	1	1	1	0	1	1	2	1
1430	32	14	12	2	54	2	2	2	0	3	0	1	0	1	1	2	2
1431	21	23	14	14	53	2	1	2	1	2	0	0	0	1	1	1	1
1432	18	12	5	5	51	2	1	2	0	2	0	0	0	1	0	2	1
1433	27	11	13	4	91	2	1	2	1	2	0	0	0	1	0	2	1
1434	32	18	2	4	28	1	2	2	1	4	0	0	0	1	0	2	2
1435	50	7	4	5	56	2	1	2	1	2	1	0	0	1	0	2	1
1436	37	11	3	4	41	2	2	2	1	1	0	0	0	1	1	2	2
1440	40	15	10	7	50	1	2	2	1	3	1	0	0	1	1	2	2
1442	23	10	23	21	70	2	1	2	0	3	0	0	0	1	1	1	1
1444	30	12	2	9	41	1	2	2	1	4	1	0	0	1	1	2	2
1446	21	20	9	4	49	1	1	2	0	3	1	0	0	1	1	2	1
1447	24	14	12	11	49	2	2	2	1	2	1	0	0	1	1	2	2
1448	35	24	4	4	45	2	2	1	0	2	0	0	0	1	0	2	2
1449	42	17	13	7	68	2	2	2	0	3	0	0	0	1	1	2	2
1450	30	17	3	2	70	2	2	2	1	2	1	0	0	1	1	2	2
1452	26	18	12	16	97	2	2	2	0	2	0	0	0	1	1	2	2
1453	39	19	3	0	35	1	2	2	1	4	0	0	0	1	1	2	2
1455	54	11	10	8	41	1	2	2	1	3	1	0	0	0	1	2	2
1456	19	12	12	6	74	1	1	1	1	4	1	0	0	1	1	2	1
1457	28	24	23	21	67	2	2	2	1	1	1	0	0	1	1	2	2
1459	39	7	7	7	44	1	2	2	1	4	1	0	0	1	1	2	2
1460	44	9	5	4	48	2	2	1	0	4	1	0	0	1	1	2	2
1461	20	7	3	6	20	1	1	1	0	1	0	0	0	1	0	2	1
1462	26	7	2	0	28	1	1	2	1	2	0	1	0	1	1	2	1
1463	30	28	13	15	63	2	2	2	0	2	0	0	0	1	0	2	2
1465	30	20	22	17	65	2	2	2	0	2	0	1	0	1	1	2	2
1466	21	11	13	7	58	1	1	2	1	2	0	1	0	1	0	2	1
1467	27	11	7	1	26	1	1	2	1	4	1	0	0	0	1	2	1
1468	37	19	12	11	40	2	3	1	0	2	1	0	0	1	0	1	2
1469	42	17	13	7	68	2	2	2	0	3	0	0	0	1	1	2	2
1470	28	11	27	20	71	2	2	2	1	2	0	0	0	1	0	1	2
1471	23	11	7	4	38	1	1	2	0	2	0	1	0	1	0	2	1
1472	26	8	14	3	37	2	1	2	0	4	1	1	0	1	0	2	1
1473	25	12	4	5	35	1	1	1	1	3	1	1	0	1	0	2	1
1474	33	12	0	1	51	1	2	1	1	2	1	0	0	0	1	2	2
1475	32	15	12	20	42	2	2	2	0	2	1	0	0	1	0	2	2
1476	24	13	21	17	74	2	2	2	0	2	0	1	0	1	1	2	2
1477	20	16	15	11	60	2	1	1	0	2	0	0	0	1	0	2	1
1478	30	22	6	5	55	2	2	2	0	2	0	0	0	1	1	2	2
1479	25	20	17	14	56	2	2	2	0	3	0	0	1	1	0	2	2
1480	23	11	13	15	54	1	1	2	1	4	0	1	0	0	0	2	1
1481	32	10	5	2	30	1	2	2	1	1	1	0	0	1	1	2	2
1483	18	11	11	4	48	2	1	2	0	2	1	0	0	1	1	2	1
1484	55	15	4	1	22	1	2	1	1	1	0	0	0	1	1	2	2
1485	30	29	11	13	88	2	2	2	0	2	1	0	0	1	0	2	2
1486	53	17	3	3	34	2	2	1	0	1	0	1	0	1	0	2	2
1487	24	11	16	10	39	1	1	2	0	3	0	1	0	1	1	2	1
1488	20	16	15	11	70	2	1	2	0	4	1	0	0	1	0	2	1
1489	19	22	13	10	73	2	1	2	0	3	1	0	0	1	1	2	1
1490	20	7	5	1	40	1	1	2	1	3	1	0	0	1	1	2	1
1491	21	8	9	4	25	1	1	2	1	2	0	0	0	1	1	2	1
1492	25	8	8	2	36	1	1	2	1	3	1	1	0	0	1	2	1
1493	20	14	12	9	50	1	1	2	0	3	0	0	0	1	0	2	1
1494	29	9	7	4	58	1	1	2	1	2	1	1	0	1	1	2	1
1495	28	10	8	8	63	1	1	2	1	4	0	0	0	1	1	2	1
1496	23	7	11	8	29	1	1	2	1	2	0	0	0	1	1	2	1
1497	24	7	18	15	20	1	1	1	0	1	0	0	0	1	0	1	1
1498	23	15	14	4	31	1	1	2	1	2	1	0	0	1	1	2	1
1499	23	15	14	4	31	1	1	2	1	2	1	0	0	1	1	2	1
1500	23	15	14	4	31	1	1	2	1	2	1	0	0	1	1	2	1
1501	21	12	4	0	39	1	1	2	0	2	0	0	0	1	1	2	1
1502	21	14	15	14	51	1	1	2	0	2	0	0	0	1	0	2	1
1503	23	9	16	7	61	1	1	2	0	3	1	0	0	1	0	2	1
1504	28	7	9	3	44	2	2	2	1	2	0	1	0	0	0	2	2
1505	34	10	4	3	24	1	2	2	1	2	1	0	0	1	0	2	2
1506	67	10	0	0	29	1	2	2	1	1	0	1	0	1	1	2	2
1507	19	13	9	4	51	1	1	2	0	2	0	1	0	1	1	2	1
1508	21	11	9	10	31	1	1	2	1	4	1	0	0	1	1	2	1
1509	52	18	10	13	78	2	2	2	1	3	1	0	0	1	1	2	2
1510	52	18	10	13	78	2	2	2	1	3	1	0	0	1	1	2	2
1511	20	8	6	3	27	1	1	2	0	1	1	0	0	1	1	2	1
1512	18	7	11	3	20	1	1	2	1	2	0	0	0	1	0	2	1
1513	23	16	16	16	72	1	1	2	1	2	1	0	0	1	1	2	1
1514	26	17	12	8	64	1	1	1	1	2	1	0	0	1	1	2	1
1515	48	9	19	9	28	1	3	1	0	1	1	0	0	1	1	2	2
1516	21	7	0	1	32	1	1	2	1	1	1	0	0	1	1	2	1
1517	26	14	12	7	45	1	1	2	1	2	0	0	1	1	0	2	1
1518	23	19	9	6	68	1	1	2	1	2	0	0	0	1	1	2	1
1519	23	7	11	8	29	1	1	2	1	2	0	0	0	1	1	2	1
1520	23	9	7	7	36	1	1	2	1	2	0	0	1	1	0	2	1
1521	43	20	9	6	50	2	2	1	0	3	1	1	1	1	1	2	2
1522	23	11	7	5	36	1	1	2	0	4	1	1	0	1	1	1	1
1523	24	7	19	21	24	2	1	2	0	1	1	0	0	0	1	1	1
1524	22	12	5	3	32	1	1	2	1	2	1	0	0	1	1	2	1
1525	27	29	10	16	93	2	2	2	0	2	1	0	0	1	1	2	2
1526	24	12	12	11	67	1	2	2	1	2	0	0	0	1	1	2	2
1527	26	14	14	16	61	1	1	2	1	4	1	1	0	1	0	2	1
1528	35	7	0	0	20	1	2	2	1	2	0	0	0	1	1	2	2
1529	20	16	15	11	60	2	1	1	0	2	0	0	0	1	0	2	1
1531	24	18	10	11	74	1	1	2	1	2	0	0	0	1	1	2	1
1532	19	10	9	5	27	2	1	1	0	3	1	0	0	1	1	2	1
1533	21	8	9	4	25	1	1	2	1	2	0	0	0	1	1	2	1
1534	21	8	9	4	25	1	1	2	1	2	0	0	0	1	1	2	1
1535	66	27	16	0	59	1	2	1	0	1	0	0	0	1	1	2	2
1536	19	22	13	10	73	2	1	2	0	3	1	0	0	1	1	2	1
1538	29	20	12	11	71	1	1	2	1	2	1	0	0	1	0	2	1
1540	28	10	14	9	41	1	1	2	1	3	1	1	0	0	0	2	1
1541	47	11	4	2	44	2	2	2	1	4	1	0	0	0	0	2	2
1542	23	10	4	3	35	2	1	2	0	3	1	0	1	1	1	2	1
1543	22	19	15	8	78	2	1	2	1	2	1	1	0	1	1	2	1
1544	31	15	9	7	56	2	2	2	1	3	0	1	0	1	0	2	2
1545	30	7	6	0	29	2	1	2	1	2	0	1	0	1	1	2	1
1546	28	11	14	12	46	2	2	2	1	4	1	0	0	1	0	2	2
1547	30	7	6	0	29	2	1	2	1	2	0	1	0	1	1	2	1
1548	21	14	12	9	55	2	1	2	0	3	1	1	0	1	1	2	1
1549	21	14	8	11	43	1	1	2	0	1	1	0	0	1	0	2	1
1550	19	10	4	1	53	1	1	2	0	2	0	0	0	1	1	2	1
1551	19	7	6	2	35	1	1	2	0	2	1	1	0	0	0	2	1
1552	19	18	15	16	57	1	1	2	0	3	1	0	1	1	1	2	1
1553	32	28	13	10	77	2	2	2	1	2	0	0	0	1	1	2	2
1554	21	8	9	4	25	1	1	2	1	2	0	0	0	1	1	2	1
1555	25	10	10	2	48	2	1	2	0	2	0	1	0	1	0	2	1
1556	21	8	9	4	25	1	1	2	1	2	0	0	0	1	1	2	1
1557	19	11	13	7	56	1	1	2	0	2	1	1	0	1	0	2	1
1558	19	11	13	7	56	1	1	2	0	2	1	1	0	1	0	2	1
1559	27	11	8	6	33	2	1	2	1	1	1	0	0	1	1	2	1
1561	20	10	8	7	60	2	2	2	0	2	1	1	0	1	1	1	2
1562	18	25	10	18	63	2	1	2	0	2	0	1	0	1	0	2	1
1563	19	21	5	3	39	1	1	2	0	3	0	0	0	1	1	2	1
1564	25	19	27	21	81	1	2	2	1	1	0	0	0	1	1	2	2
1565	27	15	0	1	60	1	1	2	0	3	0	1	0	1	0	2	1
1566	20	21	21	21	91	2	1	2	0	4	0	0	0	1	0	2	1
1567	35	7	2	1	30	2	2	2	1	4	1	0	0	1	0	2	2
1568	21	20	12	12	60	2	1	2	0	1	1	1	0	0	1	2	1
1569	30	13	7	3	31	1	2	2	1	2	1	0	0	1	0	2	2
1570	19	8	2	4	47	1	1	2	0	3	0	0	0	1	1	2	1
1571	19	17	9	7	61	1	1	2	0	4	0	1	0	0	1	2	1
1572	24	11	10	6	45	1	1	2	0	2	0	0	0	1	1	2	1
1573	24	12	9	4	44	1	1	2	1	2	1	0	0	1	1	2	1
1574	19	20	15	12	48	1	1	2	0	2	0	0	0	1	1	1	1
1575	31	13	0	1	44	1	1	2	1	2	0	0	0	1	1	2	1
1576	20	19	10	4	50	2	1	2	0	3	1	0	0	1	1	2	1
1577	20	7	5	6	39	1	1	2	1	1	0	0	0	0	1	2	1
1578	19	16	8	5	51	1	1	2	0	3	1	0	0	1	1	2	1
1579	30	13	7	3	31	1	2	2	1	2	1	0	0	1	0	2	2
1580	20	14	12	17	50	2	1	2	0	1	1	0	0	1	1	2	1
1581	21	13	8	8	34	1	1	2	1	2	0	0	0	1	1	2	1
1582	18	7	9	5	44	1	1	2	0	2	1	1	0	0	1	2	1
1583	28	15	17	13	38	1	2	2	1	3	0	0	0	1	0	2	2
1584	23	11	6	1	33	1	1	2	1	2	1	0	0	1	0	2	1
1585	23	15	16	14	49	1	1	2	0	3	1	0	0	1	1	2	1
1586	20	14	16	10	56	1	1	2	0	4	1	0	0	1	0	2	1
1587	21	19	24	21	75	1	1	2	0	4	0	0	0	1	1	2	1
1588	22	9	2	18	42	1	2	2	1	4	0	1	0	1	0	2	2
1589	21	12	12	11	29	1	1	2	1	1	1	0	0	1	1	2	1
1590	19	17	10	1	49	1	1	2	0	3	0	0	0	1	1	2	1
1591	42	17	15	5	35	1	2	2	1	4	1	0	0	1	1	2	2
1592	48	11	14	15	38	1	2	1	1	3	1	1	0	1	1	2	2
1593	34	15	14	12	75	1	1	2	1	2	1	1	0	1	0	1	1
1594	43	16	7	3	31	1	2	2	1	1	1	0	0	1	1	2	2
1595	19	9	15	0	44	1	1	2	0	3	0	0	0	1	0	2	1
1597	22	20	4	5	55	1	1	2	0	2	0	0	0	1	1	2	1
1598	21	18	11	4	57	1	1	2	0	1	0	0	0	1	1	2	1
1599	22	9	10	13	30	1	1	2	1	1	0	0	0	1	1	2	1
1600	20	20	6	8	45	1	1	2	0	4	0	1	0	1	1	2	1
1601	45	20	17	13	65	2	3	2	0	3	1	0	0	1	1	2	2
1602	33	22	22	17	91	1	2	1	1	2	1	1	0	0	0	2	2
1603	20	7	2	0	24	1	1	2	0	1	0	0	0	0	0	2	1
1604	24	18	5	9	28	1	1	2	0	2	0	0	0	1	1	2	1
1605	18	11	7	2	39	2	1	2	0	4	0	0	0	1	0	2	1
1606	18	15	10	6	61	2	1	2	0	4	0	0	0	1	1	2	1
1607	18	17	16	11	53	1	1	2	0	3	0	1	0	1	1	2	1
1608	21	7	7	7	63	1	1	2	1	2	0	0	0	1	1	2	1
1611	18	10	11	12	48	1	1	2	0	2	1	1	0	1	1	2	1
1612	23	11	6	1	33	1	1	2	1	2	1	0	0	1	0	2	1
1613	19	7	22	16	34	2	1	2	0	2	1	0	0	1	1	1	1
1614	40	13	0	3	21	1	2	1	1	3	1	1	0	1	1	2	2
1615	48	11	14	15	38	1	2	1	1	3	1	1	0	1	1	2	2
1616	37	19	6	4	48	1	2	2	1	2	1	0	0	1	1	2	2
1617	41	19	16	9	51	1	2	2	1	4	1	1	1	1	1	2	2
1618	35	13	10	13	38	1	2	2	1	3	1	1	0	1	0	2	2
1619	27	19	8	5	47	1	1	2	1	2	0	0	0	1	1	2	1
1620	25	10	10	2	48	2	1	2	0	2	0	1	0	1	0	2	1
1621	39	15	5	0	24	1	2	2	1	2	1	0	0	1	1	2	2
1622	23	19	6	2	56	1	1	2	0	3	0	0	0	1	1	2	1
1623	52	11	2	0	35	1	2	2	1	4	0	0	0	1	1	2	2
1624	23	11	4	7	32	1	1	2	1	1	1	1	0	1	1	2	1
1625	51	9	1	0	32	1	2	1	1	2	0	0	0	1	0	2	2
1626	49	16	8	3	40	1	2	2	1	4	0	0	0	1	1	2	2
1627	21	10	9	12	48	1	1	2	1	3	0	1	0	1	0	2	1
1628	32	34	6	9	81	2	2	2	1	2	0	0	1	1	1	2	2
1629	40	23	11	9	54	1	2	2	1	4	1	0	0	1	0	2	2
1630	18	7	3	1	36	2	1	2	0	3	1	0	0	1	0	2	1
1631	18	14	7	3	28	1	1	2	0	2	1	0	0	1	1	2	1
1633	21	13	13	12	32	1	1	2	0	2	1	0	0	1	1	2	1
1634	20	20	23	20	92	2	2	2	1	1	1	1	0	1	1	1	2
1635	18	31	22	21	64	1	1	1	0	2	1	0	0	1	1	2	1
1636	22	13	8	4	27	1	1	2	0	3	1	0	0	1	1	2	1
1637	25	22	15	9	57	1	1	2	1	4	0	0	0	1	1	2	1
1638	24	15	4	6	54	1	1	2	1	4	0	1	0	1	0	2	1
1639	37	21	17	11	40	2	2	2	0	4	0	0	0	1	1	2	2
1640	30	17	18	12	55	2	2	2	1	2	0	0	0	1	1	2	2
1641	44	20	14	14	45	1	2	2	1	4	0	0	0	1	1	2	2
1642	23	13	8	12	68	1	1	2	1	3	1	0	0	1	1	2	1
1643	22	7	9	1	36	1	1	1	0	2	0	0	0	1	0	2	1
1645	21	12	17	12	73	2	2	2	1	1	0	0	0	1	0	2	2
1646	20	11	17	14	40	1	1	2	1	2	1	0	0	1	1	2	1
1647	37	9	12	12	56	1	2	2	1	3	1	0	0	1	0	2	2
1648	27	11	3	1	33	1	1	2	1	3	0	0	0	1	1	2	1
1649	28	16	3	4	78	2	1	2	1	4	0	0	0	1	0	2	1
1650	22	21	17	18	57	1	1	2	0	1	1	0	0	1	1	2	1
1653	24	35	24	21	98	1	1	2	0	2	0	0	0	1	1	2	1
1654	21	8	7	0	43	1	1	2	1	4	1	1	0	1	1	2	1
1655	20	9	6	2	39	2	2	1	0	2	0	0	0	1	0	2	2
1656	19	8	17	10	35	1	1	2	0	4	1	1	0	1	1	2	1
1658	38	15	17	16	61	1	2	1	1	1	0	0	0	1	1	2	2
1659	38	15	17	16	61	1	2	1	1	1	0	0	0	1	1	2	2
1661	27	7	1	0	28	1	2	2	1	4	0	0	0	0	0	2	2
1662	22	11	11	4	61	1	1	2	0	2	1	0	0	1	1	2	1
1663	21	13	8	2	57	1	1	2	0	2	0	0	0	1	1	2	1
1664	21	16	4	3	47	1	1	2	1	1	0	0	0	1	0	2	1
1665	30	8	5	0	24	1	1	1	1	2	0	0	0	1	0	2	1
1666	22	15	13	10	55	1	1	2	1	3	1	0	0	1	1	2	1
1667	23	22	10	4	66	2	1	2	0	2	1	1	0	1	1	2	1
1668	19	14	5	2	60	1	1	2	0	2	0	1	0	1	1	2	1
1669	29	7	14	7	47	1	1	2	1	2	1	0	0	0	1	2	1
1670	18	15	18	14	70	1	1	2	0	4	0	0	0	1	1	2	1
1671	27	21	9	7	64	1	1	2	1	3	0	0	0	1	0	2	1
1672	37	8	5	1	36	1	2	2	1	4	1	0	0	1	1	2	2
1673	22	12	21	15	55	1	1	2	0	1	0	0	0	1	0	2	1
1674	40	17	10	11	64	2	2	2	1	1	0	0	0	1	0	2	2
1675	28	10	13	10	54	1	1	2	1	2	0	0	0	1	0	2	1
1676	28	17	10	2	59	1	1	1	1	3	0	1	0	1	0	2	1
1677	22	18	9	10	66	1	1	2	0	2	0	0	0	1	1	2	1
1678	21	9	4	6	32	1	1	2	0	4	1	0	0	0	1	2	1
1679	20	16	9	7	60	1	1	2	0	4	1	1	0	1	0	2	1
1680	23	7	2	2	36	1	1	1	1	2	0	0	0	1	1	2	1
1681	19	18	15	12	46	1	1	2	0	1	1	1	0	1	0	2	1
1682	21	7	11	13	46	1	1	2	0	4	0	1	0	1	1	2	1
1683	23	14	9	7	40	1	1	2	0	4	0	0	0	1	0	2	1
1684	22	22	19	12	84	1	1	2	0	3	1	0	0	1	1	2	1
1685	21	15	4	5	68	1	1	2	0	2	1	1	0	1	0	2	1
1686	23	19	25	21	31	1	1	2	0	2	1	0	0	1	1	1	1
1687	44	21	15	9	43	1	2	2	1	3	0	0	0	1	1	2	2
1688	24	10	14	12	46	1	1	2	1	4	1	1	0	1	1	2	1
1689	25	15	6	11	33	1	1	1	1	2	1	0	0	1	1	1	1
1690	47	13	3	7	31	1	2	2	1	3	1	0	0	1	0	2	2
1691	21	15	4	5	68	1	1	2	0	2	1	1	0	1	0	2	1
1692	22	7	17	17	36	1	1	2	0	1	1	1	0	1	1	2	1
1693	32	15	12	7	30	1	2	2	1	1	0	0	0	1	1	2	2
1694	24	8	2	1	26	1	1	2	1	3	0	1	0	1	0	2	1
1695	58	12	10	7	32	1	2	2	1	2	0	0	0	1	1	2	2
1696	21	21	11	5	93	2	1	2	1	1	0	0	0	0	1	2	1
1698	23	11	4	1	31	1	1	2	0	2	1	0	0	1	1	2	1
1703	18	8	12	4	45	2	1	2	0	4	1	0	0	0	0	2	1
1704	18	8	12	4	45	2	1	2	0	4	1	0	0	0	0	2	1
1706	21	16	11	12	47	1	1	2	1	2	1	0	0	0	0	2	1
1707	30	8	9	6	24	1	2	2	1	4	0	1	0	1	1	2	2
1708	22	7	20	21	98	2	1	2	0	1	1	0	0	1	0	2	1
1709	22	12	9	4	59	1	1	2	0	2	0	0	0	1	1	2	1
1710	18	7	6	5	24	1	2	2	1	4	0	1	0	1	0	2	2
1711	21	32	19	18	93	2	1	2	1	1	1	0	0	1	0	1	1
1712	21	32	19	18	93	2	1	2	1	1	1	0	0	1	0	1	1
1713	20	12	5	0	33	1	1	2	0	4	1	0	0	1	1	2	1
1715	22	7	0	0	33	1	1	2	0	1	0	1	0	1	1	2	1
1716	27	17	2	4	51	1	1	2	1	2	0	0	0	1	1	2	1
1717	22	14	21	19	63	2	1	2	0	2	0	0	0	1	0	2	1
1718	27	20	14	13	76	2	2	1	0	2	0	0	0	1	1	2	2
1719	18	7	0	3	40	1	1	1	1	1	1	1	0	1	0	2	1
1720	48	11	3	3	22	1	2	2	1	2	0	0	0	0	0	2	2
1721	22	12	19	18	70	1	1	2	1	2	1	1	0	1	0	2	1
1722	23	13	9	9	33	1	1	1	1	1	0	1	0	1	0	2	1
1723	20	11	6	10	30	1	1	1	0	1	0	0	0	1	1	2	1
1724	29	11	8	5	50	2	1	2	0	1	1	0	0	1	0	2	1
1725	21	24	3	3	41	1	1	2	1	1	1	0	0	1	1	2	1
1726	23	11	21	21	27	1	1	2	0	2	1	0	0	1	0	1	1
1727	19	11	16	7	53	1	1	2	1	1	1	0	0	1	1	2	1
1728	19	8	20	14	75	2	1	2	1	2	0	1	0	1	0	2	1
1729	27	7	2	0	20	1	1	1	1	2	0	0	0	1	0	2	1
1730	32	14	14	11	61	1	2	1	1	2	1	0	0	0	0	2	2
1731	47	13	6	4	39	1	2	2	1	1	1	0	0	1	0	2	2
1732	31	24	5	3	66	2	2	2	1	4	0	0	0	1	1	2	2
1733	21	23	24	21	76	2	1	2	0	3	1	0	0	1	1	2	1
1734	18	24	18	16	93	1	1	1	0	4	0	0	0	1	1	2	1
1735	18	24	18	16	93	1	1	1	0	4	0	0	0	1	1	2	1
1736	23	19	25	21	31	1	1	2	0	2	1	0	0	1	1	1	1
1737	21	9	4	6	32	1	1	2	0	4	1	0	0	0	1	2	1
1738	27	23	18	18	74	1	1	1	1	3	1	0	0	1	1	2	1
1739	19	24	13	18	89	2	1	2	1	3	0	1	1	1	1	2	1
1740	21	9	6	6	32	1	1	2	0	2	1	0	0	1	1	2	1
1741	22	7	13	7	24	1	1	2	0	4	0	0	0	1	1	2	1
1742	23	11	13	20	32	1	1	2	1	3	0	1	0	1	1	2	1
1743	22	12	19	18	70	1	1	2	1	2	1	1	0	1	0	2	1
1744	20	13	4	0	48	1	1	2	1	1	1	0	0	1	0	2	1
1745	27	15	2	5	58	1	1	2	1	3	1	0	0	1	1	2	1
1746	31	7	11	20	48	1	1	1	0	4	0	0	0	1	1	2	1
1747	25	7	3	0	20	1	1	2	0	2	0	1	0	1	1	1	1
1748	22	12	9	5	63	1	1	2	0	2	0	1	0	1	1	2	1
1749	26	7	9	4	36	1	2	2	1	3	0	1	0	0	0	2	2
1750	21	12	18	14	64	1	1	2	0	3	1	0	0	1	1	2	1
1751	23	16	6	2	59	1	1	1	0	3	0	1	0	1	0	2	1
1752	40	14	4	1	50	1	2	1	1	2	1	0	0	1	1	2	2
1753	18	24	13	18	66	1	1	1	0	4	0	0	0	1	1	2	1
1754	23	16	5	4	40	1	1	2	0	2	1	0	0	1	1	2	1
1755	22	21	14	11	63	1	3	1	1	1	0	0	1	1	1	2	2
1756	20	10	0	2	26	1	1	2	1	3	1	0	0	1	1	2	1
1757	21	15	8	3	45	1	1	2	1	1	0	0	0	1	1	2	1
1758	23	9	4	2	34	1	1	2	0	3	1	1	0	1	1	2	1
1759	21	7	2	2	27	1	1	2	0	3	1	0	0	0	1	2	1
1760	31	20	6	5	64	1	2	1	1	2	0	0	0	0	0	2	2
1761	18	24	13	18	66	1	1	1	0	4	0	0	0	1	1	2	1
1762	25	8	8	3	23	1	1	2	1	4	1	0	0	1	0	2	1
1763	21	14	11	4	51	1	1	2	0	1	0	0	0	1	1	2	1
1764	20	14	5	5	37	1	1	2	0	3	1	0	0	1	1	2	1
1765	28	31	27	21	82	2	1	2	1	3	1	0	0	0	1	1	1
1766	18	21	2	2	26	2	1	2	0	2	1	0	0	1	1	2	1
1767	23	15	8	4	61	1	1	2	0	2	0	0	0	1	1	2	1
1768	19	15	0	0	24	1	1	1	1	1	0	0	0	1	1	2	1
1769	22	22	9	9	54	1	1	2	0	1	1	0	1	1	1	2	1
1770	23	15	8	4	60	2	1	2	0	2	1	0	0	1	0	2	1
1771	22	14	11	6	59	1	1	2	1	2	0	0	0	1	1	2	1
1772	22	14	11	6	59	1	1	2	1	2	0	0	0	1	1	2	1
1773	37	25	18	14	85	1	2	1	1	1	1	1	0	1	1	2	2
1774	28	12	14	14	48	1	2	2	1	2	1	0	0	1	1	2	2
1775	22	18	16	11	50	1	1	2	1	1	0	0	0	1	1	2	1
1776	54	9	12	6	26	1	2	2	1	3	0	0	0	1	1	2	2
1777	23	15	8	4	60	2	1	2	0	2	1	0	0	1	0	2	1
1778	25	10	10	2	48	2	1	2	0	2	0	1	0	1	0	2	1
1779	18	13	11	10	70	2	1	2	0	2	1	0	0	1	1	2	1
1780	18	23	20	18	74	2	1	1	0	1	1	0	0	1	0	2	1
1781	22	14	14	11	63	2	1	2	0	2	1	0	0	1	1	2	1
1782	28	7	12	11	48	1	1	2	1	4	0	1	0	1	1	2	1
1784	22	18	0	0	26	1	2	2	1	3	0	0	0	1	1	2	2
1785	24	13	1	0	30	1	2	2	1	3	0	0	0	1	1	2	2
1786	48	18	7	0	32	1	2	2	1	4	0	0	0	1	1	2	2
1787	21	17	14	9	66	1	1	2	0	4	1	0	0	1	1	2	1
1788	32	11	6	0	26	1	2	2	1	3	0	1	0	1	1	2	2
1789	41	12	3	2	21	1	2	1	1	1	0	0	0	1	1	2	2
1790	33	9	9	6	46	1	2	1	1	3	0	0	0	0	1	2	2
1791	27	18	7	7	62	1	1	2	1	3	1	1	0	1	1	2	1
1792	42	16	10	7	53	1	2	2	1	4	1	0	0	1	1	2	2
1793	26	11	15	12	45	1	2	2	1	4	1	1	0	1	1	2	2
1794	18	16	3	5	57	1	1	1	0	3	1	1	0	1	1	2	1
1795	50	14	5	9	21	1	2	2	1	4	1	0	0	0	1	1	2
1796	22	11	3	2	45	1	1	2	0	4	0	1	0	1	1	2	1
1797	25	9	3	7	45	1	1	2	0	1	1	0	0	1	1	2	1
1798	27	13	0	0	30	1	2	2	1	3	0	1	0	1	1	2	2
1799	25	27	17	15	24	2	2	1	0	2	1	0	0	1	1	2	2
1800	30	12	1	0	44	1	2	2	1	4	0	1	0	1	1	2	2
1803	23	11	0	4	48	1	1	2	1	4	0	1	0	1	1	2	1
1804	26	7	11	5	28	1	1	2	0	3	0	1	0	0	1	2	1
1805	44	13	3	8	33	1	2	1	1	3	1	0	0	1	1	2	2
1806	30	13	8	7	66	1	2	2	1	3	0	0	0	1	0	2	2
1807	27	19	7	8	68	1	1	2	1	2	1	0	0	1	1	2	1
1808	21	15	23	20	55	1	1	2	1	3	1	0	0	1	1	2	1
1810	43	10	2	0	22	1	2	2	1	4	1	0	0	1	1	2	2
1811	30	8	3	1	24	1	1	2	1	3	1	1	0	1	1	2	1
1813	34	13	18	9	50	2	1	1	1	1	1	1	0	0	0	2	1
1814	34	17	11	7	98	2	1	2	1	1	0	0	0	1	1	2	1
1815	29	9	12	18	54	1	2	1	1	4	1	0	0	1	0	2	2
1816	40	12	6	5	39	1	2	2	1	4	0	0	0	1	1	2	2
1817	31	10	7	2	38	1	2	2	1	3	0	0	0	1	1	2	2
1818	35	13	6	10	32	1	2	1	1	2	1	0	0	1	1	2	2
1819	21	29	6	5	76	2	2	2	0	2	1	0	0	1	1	2	2
1820	28	14	5	4	35	1	2	2	1	2	0	1	0	1	1	2	2
1821	27	19	8	2	37	1	1	2	1	2	0	0	0	1	1	2	1
1822	30	8	18	14	48	2	1	2	1	2	1	1	0	1	1	2	1
1823	31	9	7	6	55	1	2	2	1	4	0	0	0	1	1	2	2
1824	39	12	8	7	35	1	2	2	1	2	1	0	0	1	1	2	2
1825	34	13	17	14	36	1	2	2	1	4	0	1	0	1	1	2	2
1827	25	8	0	0	29	1	1	2	0	1	0	0	0	1	1	2	1
1828	18	11	3	1	42	1	1	1	0	4	0	0	0	1	1	2	1
1829	33	17	22	9	66	1	2	2	1	3	1	1	0	0	1	2	2
1830	34	7	1	0	22	1	2	2	1	4	0	0	0	1	0	2	2
1831	38	16	5	0	21	1	2	2	1	2	1	0	1	1	1	2	2
1832	27	15	9	9	60	1	2	2	1	4	1	0	0	1	1	2	2
1833	36	11	1	4	29	1	2	2	1	2	0	0	0	1	1	2	2
1834	22	9	9	1	26	1	1	2	1	4	1	0	0	1	0	2	1
1835	22	9	12	6	37	1	1	2	1	4	0	0	0	1	1	2	1
1836	26	13	5	11	61	1	1	2	1	4	1	1	0	1	1	2	1
1837	31	23	15	20	92	2	2	2	0	3	0	0	0	1	1	2	2
1838	40	20	6	4	74	2	2	2	0	4	0	0	0	1	1	2	2
1839	32	11	8	8	43	2	2	2	1	2	0	0	0	1	0	2	2
1840	37	17	9	6	40	1	2	2	1	2	0	0	0	1	0	2	2
1841	31	14	6	3	61	1	2	2	1	4	0	0	0	1	1	2	2
1842	27	12	13	14	58	1	1	1	1	4	1	0	0	1	1	2	1
1843	28	17	7	3	49	1	1	2	1	3	0	0	0	1	1	2	1
1844	34	23	15	17	77	1	2	2	1	4	0	1	0	1	1	2	2
1845	31	12	8	7	52	1	3	2	1	3	0	0	0	1	1	2	2
1846	42	7	0	1	29	1	2	1	1	2	0	0	0	1	1	2	2
1847	18	12	20	17	60	2	1	2	1	2	1	0	0	1	1	2	1
1848	37	14	12	16	38	1	2	2	1	3	1	0	0	0	1	2	2
1849	25	10	5	0	22	1	2	2	0	1	0	0	0	1	0	2	2
1850	23	15	7	1	61	1	1	2	0	3	0	1	0	1	1	2	1
1851	37	10	4	4	34	1	2	1	1	3	1	0	0	1	0	2	2
1852	36	14	6	7	51	1	3	2	1	2	0	0	0	1	1	2	2
1853	23	17	6	11	62	1	1	2	1	3	1	0	0	0	1	2	1
1854	30	7	2	2	24	1	2	2	1	2	0	1	0	1	1	2	2
1855	27	7	10	8	39	1	1	2	1	3	1	1	0	1	1	2	1
1856	25	22	17	14	62	1	2	2	1	3	0	0	0	0	0	2	2
1857	35	14	3	0	60	1	2	2	1	4	0	0	0	1	1	2	2
1858	36	10	3	2	22	1	2	2	1	2	0	0	0	1	1	2	2
1859	34	9	7	11	24	1	2	2	1	3	0	0	0	1	1	2	2
1860	25	12	6	16	42	1	1	2	0	4	0	0	0	0	1	2	1
1861	24	14	12	7	44	1	1	2	1	4	0	1	0	0	1	2	1
1862	20	17	24	16	92	2	1	2	0	1	0	0	0	1	0	2	1
1863	25	16	7	7	41	1	1	2	1	2	0	0	0	1	1	2	1
1864	33	7	3	4	25	1	2	2	1	3	0	0	0	1	1	2	2
1865	36	25	15	8	70	1	2	2	1	2	1	0	0	1	1	2	2
1866	35	17	7	1	52	2	2	1	0	3	0	0	0	1	1	2	2
1867	21	13	24	12	56	1	1	1	1	1	1	0	0	1	0	2	1
1868	24	13	8	5	38	1	1	1	1	4	1	0	0	1	1	2	1
1869	27	16	3	0	46	1	1	2	1	2	1	0	0	1	1	2	1
1870	18	12	1	3	32	1	1	1	0	4	0	0	0	1	0	2	1
1871	30	16	16	9	24	1	2	2	1	3	0	0	0	1	0	2	2
1872	32	15	5	0	66	1	2	2	1	4	1	0	0	1	1	2	2
1873	46	14	24	8	46	2	2	1	1	2	1	0	0	1	1	1	2
1874	24	21	11	11	81	2	1	2	0	2	0	0	0	1	0	2	1
1876	24	16	13	7	49	1	1	2	1	2	1	0	0	1	1	2	1
1877	33	15	8	5	51	1	2	1	1	3	0	1	0	1	0	2	2
1878	19	11	3	2	48	2	1	2	1	1	1	1	0	0	0	2	1
1879	26	22	15	14	70	1	1	2	0	4	1	0	0	1	1	2	1
1881	28	13	16	6	53	1	2	2	1	4	0	0	0	1	0	2	2
1882	29	12	2	2	34	1	2	2	1	4	1	0	0	1	1	2	2
1883	43	15	12	7	45	1	2	1	0	1	1	0	0	1	1	2	2
1884	30	10	6	1	41	1	1	2	1	3	0	0	0	1	1	2	1
1885	24	9	8	1	29	1	1	2	0	2	1	0	0	1	1	1	1
1886	30	21	10	7	48	1	2	2	1	2	1	0	0	1	0	2	2
1887	18	12	3	2	35	1	1	2	0	3	1	0	0	1	1	2	1
1888	28	7	7	2	30	1	2	2	1	4	0	0	0	0	1	2	2
1889	26	13	15	13	55	1	2	1	1	3	1	1	0	1	1	2	2
1890	38	7	0	1	28	1	2	2	1	2	0	0	0	1	1	2	2
1891	25	7	16	5	49	1	1	2	1	3	0	0	0	1	1	2	1
1892	40	10	16	5	42	1	2	2	0	4	1	1	0	1	1	1	2
1893	29	11	6	1	25	1	2	2	1	3	1	0	0	1	1	2	2
1894	37	11	8	10	68	1	2	2	1	3	0	0	0	0	0	2	2
1895	28	7	0	8	51	1	1	2	1	4	0	1	0	1	0	2	1
1896	40	14	17	11	58	1	2	1	1	3	1	0	0	1	0	2	2
1897	44	17	22	19	92	1	2	2	1	3	1	1	0	1	1	1	2
1898	29	8	0	0	32	1	2	2	1	4	0	0	0	1	1	2	2
1899	34	7	12	4	39	1	2	2	1	2	1	1	0	1	1	2	2
1900	27	12	5	3	32	1	2	2	1	4	1	1	0	0	1	2	2
1901	24	12	7	5	38	1	2	2	1	4	0	0	0	1	1	2	2
1902	30	8	3	0	35	1	2	2	1	4	0	1	0	1	1	2	2
1903	32	10	11	5	42	1	2	2	1	3	1	1	0	1	1	2	2
1904	47	15	8	4	60	1	2	2	1	3	1	0	0	1	1	2	2
1905	24	7	0	2	43	1	1	2	1	3	0	0	0	1	1	2	1
1906	24	7	1	0	27	1	2	2	1	3	0	0	0	1	1	2	2
1907	26	13	8	1	20	1	1	2	0	2	0	0	0	1	1	2	1
1909	34	16	9	9	40	1	2	2	1	3	0	1	0	1	1	2	2
1910	46	9	0	0	22	1	2	1	1	2	0	0	0	1	0	2	2
1911	27	17	17	13	81	1	2	1	1	2	0	0	0	0	0	2	2
1912	34	13	3	3	32	1	2	1	1	2	0	0	0	0	0	2	2
1913	34	15	0	2	39	1	2	1	1	4	0	0	0	1	1	2	2
1914	24	15	13	13	51	2	2	2	1	3	0	0	0	1	1	2	2
1915	26	18	17	20	62	2	2	2	0	3	0	1	0	1	0	2	2
1916	30	16	5	6	38	1	2	1	1	2	0	1	0	1	0	2	2
1917	27	11	5	9	38	1	2	1	1	2	0	0	0	0	0	2	2
1918	33	14	12	0	41	1	2	2	1	4	1	1	0	1	1	1	2
1919	33	14	12	0	41	1	2	2	1	4	1	1	0	1	1	1	2
1920	63	29	16	18	75	1	2	1	1	2	1	0	0	1	1	1	2
1921	38	20	14	13	88	1	2	1	1	2	1	1	0	1	1	2	2
1922	30	13	20	15	84	2	2	2	1	3	1	0	0	1	0	2	2
1923	32	11	9	6	26	2	1	2	1	2	0	1	0	1	0	2	1
1924	20	27	10	9	96	2	1	2	0	2	1	0	1	1	1	2	1
1925	25	21	11	9	75	1	1	2	0	1	1	0	0	1	0	2	1
1926	59	30	14	15	100	2	2	1	0	1	1	0	0	1	0	1	2
1927	34	17	10	8	46	1	2	2	1	2	1	0	0	1	1	2	2
1928	22	23	13	14	63	2	1	2	0	2	1	1	0	1	1	2	1
1929	34	27	23	21	63	1	2	1	1	4	0	1	0	1	1	2	2
1930	29	12	8	7	58	1	2	1	1	4	1	0	0	0	0	2	2
1931	23	9	18	14	55	1	1	2	0	3	0	0	0	1	0	2	1
1932	42	8	8	6	45	2	2	1	0	3	0	0	0	1	1	2	2
1933	41	20	11	11	36	2	2	2	0	2	0	0	0	1	1	2	2
1934	21	13	12	10	47	1	1	2	1	3	1	1	0	1	1	2	1
1935	21	16	8	10	72	2	2	2	1	3	1	0	0	1	0	2	2
1936	25	18	7	5	36	1	1	1	1	4	1	0	0	1	1	2	1
1937	21	22	9	2	71	2	1	2	1	1	0	0	0	1	1	2	1
1938	31	11	11	15	53	2	2	1	0	1	0	1	0	1	1	1	2
1939	29	8	17	16	56	2	2	1	1	1	0	1	0	0	1	1	2
1940	30	14	10	8	41	1	2	1	1	1	0	1	0	1	1	2	2
1941	28	23	23	19	96	2	2	1	0	3	0	0	1	1	0	2	2
1942	53	17	11	7	41	1	2	1	1	2	1	0	0	1	1	1	2
1943	25	14	2	1	56	1	2	1	1	2	0	0	0	0	0	2	2
1944	33	13	2	0	37	1	2	2	1	4	1	0	0	0	1	2	2
1945	21	19	19	11	73	1	1	2	1	1	1	1	0	1	1	1	1
1946	40	13	8	1	36	1	2	2	1	3	0	0	0	1	1	2	2
1947	24	8	8	0	35	1	1	2	1	3	1	1	0	1	1	2	1
1948	21	10	9	2	45	2	1	2	0	4	0	0	0	1	0	2	1
1949	30	10	7	0	38	1	2	2	1	4	0	0	0	1	1	2	2
1950	49	10	0	1	24	1	2	2	1	4	0	1	0	1	1	2	2
1951	47	19	11	5	57	1	3	1	1	1	1	0	0	1	0	1	2
1952	25	7	7	6	37	1	1	1	1	1	0	1	0	1	0	2	1
1953	20	8	17	14	49	1	2	2	1	2	1	1	0	1	0	2	2
1954	42	9	3	6	46	1	2	1	1	2	1	0	0	1	0	2	2
1955	34	11	1	0	32	1	2	1	1	3	0	1	0	0	0	2	2
1956	27	11	11	4	52	1	2	2	1	2	1	1	0	1	1	2	2
1957	20	12	15	5	38	1	1	2	0	2	0	1	0	1	0	2	1
1958	35	25	8	3	74	1	2	2	1	4	0	0	0	1	1	2	2
1959	23	13	3	5	39	2	2	2	0	3	1	1	0	1	0	2	2
1960	52	11	11	12	32	1	2	1	1	1	0	0	0	1	0	1	2
1961	30	7	6	4	20	1	2	1	1	1	0	1	0	0	0	2	2
1962	23	22	9	12	44	2	2	2	0	2	1	0	1	1	1	2	2
1963	29	8	8	7	26	1	2	2	1	4	0	1	0	1	1	2	2
1964	25	9	22	11	65	2	2	2	1	2	0	0	0	1	0	2	2
1965	25	15	3	7	54	1	1	1	1	1	1	1	1	0	0	2	1
1966	30	15	7	8	53	1	2	1	1	3	0	0	0	1	1	2	2
1967	34	19	3	2	38	1	2	1	1	1	0	0	0	1	0	2	2
1968	33	18	13	12	54	1	2	1	1	2	0	1	0	1	1	2	2
1969	31	11	21	18	78	2	2	1	0	1	0	0	0	1	0	2	2
1970	18	10	10	8	33	1	1	2	1	1	0	0	0	0	0	2	1
1971	30	12	21	15	60	1	1	2	1	4	1	1	0	1	1	2	1
1972	19	7	3	0	48	1	1	2	0	3	0	1	0	1	0	2	1
1973	54	30	24	21	66	1	2	1	1	4	0	1	1	1	1	2	2
1974	35	18	23	20	62	1	3	2	0	3	0	0	0	1	1	1	2
1975	27	9	3	3	41	1	1	2	0	1	0	0	0	1	1	2	1
1976	33	10	3	3	44	1	2	1	1	2	0	1	0	1	0	2	2
1977	37	10	3	3	30	1	2	1	1	1	0	0	0	0	0	2	2
1978	18	16	16	12	52	2	1	1	0	4	1	0	0	0	0	2	1
1979	20	7	5	5	47	1	1	2	0	4	1	0	0	1	1	2	1
1980	19	8	4	6	55	1	1	2	0	2	1	1	0	1	1	2	1
1981	30	18	8	6	66	1	2	2	1	3	1	0	0	1	0	2	2
1982	23	24	12	19	55	2	1	1	0	1	0	0	0	1	0	2	1
1983	24	7	2	1	20	1	2	1	1	1	1	0	0	1	1	2	2
1985	49	24	20	21	47	1	2	1	1	2	0	0	0	1	1	2	2
1986	20	33	22	20	98	1	1	1	0	2	1	0	1	1	0	1	1
1987	47	18	8	10	38	1	2	1	1	4	1	1	0	1	1	2	2
1988	20	33	23	21	96	2	1	1	0	3	1	0	1	1	0	1	1
1989	40	14	5	1	27	1	2	1	1	1	1	1	0	1	0	2	2
1990	30	11	18	13	42	1	2	2	1	2	1	1	0	1	1	2	2
1991	42	7	0	0	26	1	2	2	1	4	0	0	0	1	1	2	2
1992	30	16	10	8	47	1	2	2	1	2	0	0	0	1	1	2	2
1993	18	12	9	9	58	1	1	1	1	1	1	0	0	1	0	2	1
1994	18	14	11	6	50	1	1	1	1	3	1	1	0	1	1	2	1
1995	36	7	4	0	24	1	2	1	1	3	1	0	0	1	1	1	2
1996	19	7	9	4	39	1	1	1	1	1	0	1	0	0	0	2	1
1997	28	15	18	19	81	2	1	2	1	1	1	1	0	1	1	1	1
1998	37	14	12	16	38	1	2	2	1	3	1	0	0	0	1	2	2
1999	32	9	6	1	44	1	2	2	1	2	0	0	0	1	1	2	2
2000	35	15	4	2	44	1	2	2	1	3	0	0	0	1	1	2	2
2001	35	10	5	6	38	1	2	1	1	3	1	0	0	1	1	1	2
2002	30	24	19	12	78	1	1	2	0	4	1	1	0	1	1	1	1
2003	29	24	19	17	66	2	2	1	1	3	0	1	0	1	0	2	2
2004	25	16	6	3	44	1	1	2	0	2	0	0	0	1	0	2	1
2005	19	21	26	18	43	1	1	2	0	3	1	1	1	1	1	2	1
2006	48	17	7	2	57	1	2	1	1	3	1	0	0	1	1	2	2
2007	32	10	10	5	30	1	2	2	0	1	1	0	0	1	1	2	2
2008	38	15	7	5	49	1	2	2	1	2	1	0	0	1	0	2	2
2009	18	8	11	2	25	1	1	1	1	2	0	0	0	0	0	2	1
2010	18	8	11	2	25	1	1	1	1	2	0	0	0	0	0	2	1
2011	24	7	8	3	43	2	2	2	0	4	0	0	0	0	0	2	2
2012	27	34	23	20	71	1	2	2	1	4	1	0	0	1	1	2	2
2013	32	7	4	8	23	1	2	2	1	4	1	1	0	0	0	2	2
2014	50	27	24	14	70	2	3	1	0	1	0	0	0	1	0	1	2

## Sheet: Sheet2
ID
age
FCV_19S			ID	age	FCV_19S	PHQ_9S	GAD_7S	ASDABS	gender	Maritalstatus	educationallevel2	work	familyincome	FCD	ICOVID19	SCPC	AHQRRL	WRCVACCINE	healthstatus2	Maritalstatus2	FCV_19S1	FCV_19S2	FCV_19S3	FCV_19S4	FCV_19S5	FCV_19S6	FCV_19S7	PHQ_91	PHQ_92	PHQ_93	PHQ_94	PHQ_95	PHQ_96	PHQ_97	PHQ_98	PHQ_99	GAD_71	GAD_72	GAD_73	GAD_74	GAD_75	GAD_76	GAD_77	ASDAB1	ASDAB2	ASDAB3	ASDAB4	ASDAB5	ASDAB6
PHQ_9S
GAD_7S
ASDABS
gender
Maritalstatus
educationallevel2
work
familyincome
FCD
ICOVID19
SCPC
AHQRRL
WRCVACCINE
healthstatus2
Maritalstatus2
FCV_19S1
FCV_19S2
FCV_19S3
FCV_19S4
FCV_19S5
FCV_19S6
FCV_19S7
PHQ_91
PHQ_92
PHQ_93
PHQ_94
PHQ_95
PHQ_96
PHQ_97
PHQ_98
PHQ_99
GAD_71
GAD_72
GAD_73
GAD_74
GAD_75
GAD_76
GAD_77
ASDAB1
ASDAB2
ASDAB3
ASDAB4
ASDAB5
ASDAB6
ASDAB7
ASDAB8
ASDAB9
ASDAB10
ASDAB11
ASDAB12
ASDAB13
ASDAB14
ASDAB15
ASDAB16
ASDAB17
ASDAB18
ASDAB19
ASDAB20
[truncated: 14 more columns]
